# Supplementary material for: Sagittal plane fore hoof unevenness is associated with fore and hindlimb asymmetrical force vectors in the sagittal and frontal planes
Source: PLoS One. 2018 Aug 29;13(8):e0203134. doi: 10.1371/journal.pone.0203134 (PMC6114892; doi:10.1371/journal.pone.0203134)
Supplement: S1 File — (XLSX) [file pone.0203134.s001.xlsx]

## Sheet: Hoof Heights
								positive higher = medial higher				positive = left higher than right									Positive = left higher than right
								LH	RH
			Med	Lat	Med	Lat												L	R													LH Vec Ang	LH M-L balance										RH Vec Ang	RH M-L balance
	H1		2.64	2.7	2.56	2.47		-0.06	0.09			0.155						41.22	53.5048		-12.2848	0.155									H1	-1.10119	-0.06									H1	2.41977	0.09
	H2		4.6	4.26	4.9	4		0.34	0.9			-0.02						53.1758	49.219		3.95678	-0.02									H2	-1.3599	0.34									H2	1.44681	0.9
	H3		3.52	4.3	3.93	2.78		-0.78	1.15			0.555						53.5192	55.3698		-1.85059	0.555									H3	-1.05221	-0.78									H3	0.901739	1.15
	H4		4.7	4.43	4.87	3.95		0.27	0.92			0.155						50.6889	52.1501		-1.46118	0.155									H4	-5.06434	0.27									H4	1.44232	0.92
	H5		2.19	1.41	2.66	1.66		0.78	1			-0.36						50.0054	51.7804		-1.77502	-0.36									H5	-0.043084	0.78									H5	-0.48202	1
	H6		1.2	1.77	2.88	1.17		-0.57	1.71			-0.54						52.2825	53.7884		-1.50588	-0.54									H6	-1.51197	-0.57									H6	0.184577	1.71
	H7		1.85	1.97	1.67	1.77		-0.12	-0.1			0.19						47.5082	45.8982		1.61001	0.19									H7	-0.204254	-0.12									H7	-0.195101	-0.1
	H8		2.75	3.13	2.76	2.59		-0.38	0.17			0.265						57.3998	49.0061		8.39377	0.265									H8	-2.07953	-0.38									H8	-1.60089	0.17
	H9		3.59	2.89		4.84		0.7				-1.6						50.8827	58.7385		-7.85577	-1.6									H9	-1.42998	0.7									H9	-1.05627
	H10		2.51	2.51	2.87	2.15		0	0.72			0						52.3263	55.4143		-3.088	0									H10	-2.02268	0									H10	1.44646	0.72
	H11		3.34	2.14	3.61	3.94		1.2	-0.33			-1.035						53.8871	62.0066		-8.11951	-1.035									H11	0.190028	1.2									H11	1.70943	-0.33
	H12		2.17	1.89	1.1	1.42		0.28	-0.32			0.77						49.9478	50.4004		-0.452542	0.77									H12	0.353617	0.28									H12	-1.21788	-0.32
	H13		3.7	3.67	2.99	2.73		0.03	0.26			0.825						47.2635	50.2894		-3.02589	0.825									H13	-0.862548	0.03									H13	-1.04089	0.26
	H14		2.5	2.79	3.14	1.79		-0.29	1.35			0.18						58.8273	50.5489		8.27841	0.18									H14	-1.85101	-0.29									H14	-1.5327	1.35
	H15		3.77	2.4	2.81	1.82		1.37	0.99			0.77						52.062	51.5424		0.519543	0.77									H15	-0.29293	1.37									H15	-0.422253	0.99
	H16		2.64	2.63	2.39	1.74		0.01	0.65			0.57						46.6177	57.1854		-10.5677	0.57									H16	-1.87621	0.01									H16	-0.735361	0.65
	H17																	52.4369	46.847		5.58986										H17	-0.442767										H17	-0.994136
	H18		3.67	3.77	3.72	2.4		-0.1	1.32			0.66						48.9948	48.747		0.247856	0.66									H18	-0.580932	-0.1									H18	0.303166	1.32
	H19		4.16	3.6	3.4	2.42		0.56	0.98			0.97						48.7138	47.0665		1.64731	0.97									H19	-0.909472	0.56									H19	-1.44254	0.98
	H20		1	0.83	2.23	1.67		0.17	0.56			-1.035						56.7367	55.5142		1.22254	-1.035									H20	-0.79998	0.17									H20	-1.62146	0.56
	H21		2.59	2.84	1.99	2.34		-0.25	-0.35			0.55						48.6453	48.4898		0.15551	0.55									H21	-1.27761	-0.25									H21	-0.0445835	-0.35
	H22																	48.9482	53.7653		-4.81708										H22	-1.08039										H22	-0.620538
	H23		2.59	3.18	2.6	2.77		-0.59	-0.17			0.2						55.7633	50.3869		5.37645	0.2									H23	-2.06114	-0.59									H23	0.325199	-0.17
	H24		2.93	1.76	2.17	2.47		1.17	-0.3			0.025						49.5199	54.2555		-4.73568	0.025									H24	-3.99753	1.17									H24	-1.07721	-0.3
	H25		2.65	3.03				-0.38										66.3151	68.936		-2.62082										H25	-0.694052	-0.38									H25	-1.26484
	H27		4.93	3.79	3.57	3.2		1.14	0.37			0.975						48.6286	44.3535		4.27514	0.975									H27	-2.50257	1.14									H27	0.496658	0.37
	H28			4.7	3.12	3.4			-0.28			1.44						49.6453	47.8993		1.74604	1.44									H28	-2.38131										H28	2.56157	-0.28
	H29		1.77	2.58		1.52		-0.81										54.2598	49.6976		4.5622										H29	-0.833647	-0.81									H29	-0.295721
	H30		3.99	3.93	3.12	2.47		0.06	0.65			1.165						50.0692	54.36		-4.29081	1.165									H30	-4.32397	0.06									H30	3.63754	0.65
	H31		3.41	3.38	2.4	2.34		0.03	0.06			1.025						46.594	41.339		5.25504	1.025									H31	-1.70909	0.03									H31	-1.23878	0.06
	H32		1.54	1.56	1.74	1.55		-0.02	0.19			-0.095						56.9801	58.018		-1.0379	-0.095									H32	-0.922102	-0.02									H32	1.05782	0.19
	H33		3.2	3.24	2.62	2.48		-0.04	0.14			0.67						48.4114	50.4595		-2.04807	0.67									H33	-3.12841	-0.04									H33	0.72607	0.14
	H34		2.56	2.02	2.11	1.91		0.54	0.2			0.28						57.808	50.8441		6.96393	0.28									H34	-2.80002	0.54									H34	-3.01342	0.2
	H35		1.92	1.06	1.87	1.2		0.86	0.67			-0.045						45.6426	49.316		-3.67338	-0.045									H35	-1.55945	0.86									H35	-0.67575	0.67

## Sheet: COP Data
Breed	shod/unshod	left dorsal wall angle	right dorsal wall angle		shape left	shape right	beginCOPx R	beginCOPy R	midCOPx R	midCOPy R	eindCOPx R	eindCOPy R	beginCOPx L	beginCOPy L	midCOPx L	midCOPy L	eindCOPx L	eindCOPy L
KWPN	shod	57.3998	49.0061	8.39377	ⱴ	ⱴ	0	9	0.423026	0	9	-0.0811616	0.166762	0.0389848	0.112772	0.0738646	0.3914	-0.0808294
KWPN	shod	47.5082	45.8982	1.61001	♥	ℓ	0	8	0.314808	0	8	-0.14789	0.115578	-0.275364	0.0507832	-0.147873	0.188953	-0.0148256
Friesian	shod	53.1758	49.219	3.95678	n	u	0	4	0.292158	0	4	0.131405	0.107748	0.0320541	0.105069	0.185823	0.312004	0.0464735
KWPN	unshod	58.8273	50.5489	8.27841	ⱴ	ℓ	0	15	0.424083	0	15	-0.0619465	0.141152	0.040847	0.156446	0.154157	-0.152075	0.0952664
KWPN	unshod	52.4369	46.847	5.58986	∫	ζ	0	18	0.422145	0	18	-0.0244177	0.182337	-0.0508424	0.228468	0.101596	-0.234628	-0.179277
KWPN	shod	48.7138	47.0665	1.64731	U	ℓ	0	20	0.364541	0	20	-0.100341	0.071037	-0.0365387	0.0497077	0.0830427	0.124439	0.180154
KWPN	shod	48.6286	44.3535	4.27514	ℓ	ȷ	0	24	0.37999	0	24	0.0635464	0.0997204	-0.0195457	0.0945798	0.097735	0.166801	-0.0608199
KWPN	shod	49.6453	47.8993	1.74604	8	Ʊ	0	25	0.144116	0	25	0.109753	0.0350269	-0.0526125	0.0774314	0.111828	0.0839093	0.191255
KWPN	shod	54.2598	49.6976	4.5622	♥	8	0	26	0.306287	0	26	-0.219829	0.0498507	0.0132254	0.0397578	0.17719	0.0812194	-0.0249715
KWPN	shod	46.594	41.339	5.25504	8	8	0	28	0.251887	0	28	0.0856801	0.0832824	0.057662	0.0753104	0.231741	0.113015	0.107187
Haflinger	unshod	57.808	50.8441	6.96393	ℓ	ℓ	0	31	-0.0868743	0	31	0.0226108	-0.00317477	0.00377655	0.0676875	0.161072	0.171719	0.0697306
				0			0	#DIV/0!	0.294197	0	#DIV/0!	-0.0202354	0.0953927	-0.0225775	0.0961829	0.111834	0.113342	0.0299403
				0			0	#DIV/0!	0.152398	0	#DIV/0!	0.11313	0.0561241	0.0922051	0.0552193	0.0991771	0.179532	0.114007
				0
New Forest Pony	shod	41.22	53.5048	-12.2848	n	u	0	3	0.353658	0	3	0.126957	0.144151	-0.0302321	0.064485	0.181993	0.132174	-0.0292109
KWPN	shod	53.5192	55.3698	-1.85059	U	ℓ	0	11	0.119039	0	11	0.0845753	0.0425773	-0.0374552	0.0502451	0.109129	0.187682	0.118862
KWPN	unshod	50.0054	51.7804	-1.77502	L	ℓ	0	6	0.09995	0	6	0.0610303	0.0490885	-0.0612535	0.0880669	-0.066675	0.18208	0.252358
Arabian	shod	52.2825	53.7884	-1.50588	8	8	0	7	0.378912	0	7	-0.195924	0.1681	-0.0502599	0.14664	0.178726	-0.0961139	0.166042
KWPN	unshod	52.3263	55.4143	-3.088	L	ⱴ	0	10	0.236378	0	10	0.0288577	-0.0153812	-0.0499017	0.0402546	0.117939	-0.120584	0.0383675
KWPN	unshod	53.8871	62.0066	-8.11951	u	8	0	12	0.0545497	0	12	0.200512	0.0578563	0.0639326	0.137889	0.013777	0.263863	0.202135
KWPN	shod	47.2635	50.2894	-3.02589	ⱴ	ℓ	0	14	0.324932	0	14	0.192787	0.0247002	0.162234	0.061762	0.26299	0.293459	0.355738
KWPN	unshod	46.6177	57.1854	-10.5677	ϑ	ℓ	0	17	0.354911	0	17	-0.266673	0.0808596	-0.0630108	0.188231	0.264888	0.0829634	-0.104449
KWPN	unshod	48.9482	53.7653	-4.81708	ϑ	L	0	0	0	0	0	0	0	0	0	0	0	0
KWPN	unshod	49.5199	54.2555	-4.73568	ℓ	ζ	0	21	0.454734	0	21	0.187914	0.179476	0.0833993	0.191461	0.188058	0.297604	0.00989214
KWPN	shod	66.3151	68.936	-2.62082	ℓ	ℓ	0	22	-0.0530653	0	22	-0.288775	0.0157227	0.0112204	0.0723098	0.219049	0.0574737	-0.146176
KWPN	shod	50.0692	54.36	-4.29081	ⱴ	ⱴ	0	27	0.0610247	0	27	0.361522	0.0152228	0.0415583	0.030081	0.138373	0.11035	0.180321
KWPN	shod	48.4114	50.4595	-2.04807	ℓ	ℓ	0	30	0.308236	0	30	-0.277235	0.109931	-0.0914033	0.0835516	0.0613076	0.253603	-0.222273
KWPN	shod	45.6426	49.316	-3.67338	ℓ	ȷ	0	Total	0.256991	0	Total	0.023073	0.0846787	-0.0399006	0.0766553	0.189642	-0.16204	0.269068
							0	#DIV/0!	0.206843	0	#DIV/0!	0.02345	0.0675405	0.00207549	0.08579	0.130558	0.110803	0.0803122
			X axis				0	#DIV/0!	0.155619	0	#DIV/0!	0.197492	0.0601558	0.0720391	0.0561369	0.0968137	0.149986	0.164329
			medial = -ve
			lateral = +ve
