# Supplementary material for: Sagittal plane fore hoof unevenness is associated with fore and hindlimb asymmetrical force vectors in the sagittal and frontal planes
Source: PLoS One. 2018 Aug 29;13(8):e0203134. doi: 10.1371/journal.pone.0203134 (PMC6114892; doi:10.1371/journal.pone.0203134)
Supplement: S2 File — (XLSX) [file pone.0203134.s002.xlsx]

## Sheet: Speed
Speed
H1_16L	3.15786	H1_5R	3.20861
H1_18L	3.7533	H1_17R	3.25202
H1_26L	3.73623	H1_24R	2.15346
H1_12L	3.45374	H1_15R	3.31583
		H1_29R	3.30799
H2_24L	2.75526	H2_7R	2.76316
H2_28L	2.72391	H2_14R	2.74675
H2_5L	2.59868	H2_9R	2.77632
H3_53L	2.60123	H3_29R	2.60833
H3_16L	2.79221	H3_27R	2.7375
H3_57L	2.39167	H3_6R	3.11316
		H3_8R	3.176
		H3_32R	2.93125
		H3_49R	2.39024
H4_28L	3.25976	H4_27R	3.2619
H4_42L	2.965	H4_12R	3
H4_85L	2.74	H4_31R	3.17037
		H4_6R	3.27564
H5_37L	3.07461	H5_34R	3.03271
H5_11L	2.98921	H5_22R	3.0196
H5_12L	3.18979	H5_4R	3.13712
		H5_10R	2.89641
		H5_32R	3.23212
		H5_7R	3.24436
		H5_9R	3.24184
H6_23L	3.01597	H6_14R	3.08083
H6_43L	3.14946	H6_12R	3.20055
H6_24L	2.98615	H6_4R	2.89624
H6_9L	3.03374	H6_29R	2.88832
		H6_30R	2.82176
		H6_36R	3.32329
H7_7L	3.27143	H7_16R	3.25714
H7_35L	3.21127	H7_19R	3.22857
H7_4L	2.94306	H7_9R	2.97808
H7_32L	3.07917	H7_18R	3.08333
H7_14L	3.2971	H7_17R	3.24638
		H7_5R	2.59333
H8_26L	2.89144	H8_23R	2.86635
H8_24L	2.95849	H8_16R	3.02229
H8_21L	2.89882	H8_15R	3.02335
H8_2L	3.28744	H8_18R	3.04988
		H8_5R	3.09495
H9_13L	3.23704	H9_39R	3.15867
H9_25L	3.37368	H9_30R	3.43108
H9_18L	3.61579	H9_22R	3.44737
H9_38L	3.28378
H10_66L	3.31453	H10_15R	3.23327
H10_16L	3.44167	H10_54R	3.43358
H10_57L	3.36812	H10_37R	3.33579
H10_18L	3.75178	H10_49R	3.50598
H10_46L	3.80971	H10_71R	3.45225
H10_58L	3.61349	H10_23R	3.44265
H10_11L	3.66978
H11_54L	3.39629	H11_35R	3.40682
H11_21L	3.06755	H11_23R	3.37583
H11_55L	3.58709	H11_58R	2.86658
		H11_25R	3.49896
H12_24L	3.06078	H12_26R	3.14167
H12_14L	2.86814	H12_31R	3.16588
H12_18L	2.81232	H12_41R	3.21906
H13_29L	3.45152	H13_26R	3.36364
H13_34L	3.27206	H13_14R	3.35294
H13_18L	3.24265	H13_16R	3.21324
H13_3L	3.52727
H13_20L	3.37463
H14_16L	3.10571	H14_43R	3.11739
H14_44L	2.86394	H14_17R	2.95319
H14_20L	2.78775	H14_24R	3.09574
H14_47L	2.54399	H14_33R	3.05149
		H14_34R	2.99624
		H14_45R	3.04684
		H14_9R	3.0263
H15_17L	3.15385	H15_20R	3.18657
H15_7L	3.04412	H15_16R	3.11194
H15_26L	2.94706	H15_24R	3.02273
H15_9L	3	H15_21R	3.34194
		H15_13R	2.99242
H16_53L	3.45526	H16_68R	3.50833
H16_83L	3.02973	H16_9R	2.96053
H16_39L	3.22603	H16_30R	3.14286
H16_74L	3.15263	H16_3R	3.15
H16_73L	3.31081	H16_71R	3.14054
H16_77L	3.08	H16_17R	3.06494
H16_81L	3.04054
H16_27L	3.07703
H17_32L	2.70395	H17_37R	2.71795
H17_67L	3.4	H17_24R	3.325
H17_18L	3.11667	H17_57R	3.06
H17_31L	2.79868	H17_41R	2.94054
H17_53L	2.68378	H17_51R	2.97973
H17_59L	2.57143
H18_37L	2.70513	H18_13R	2.75974
H18_7L	3.39143	H18_31R	2.375
H18_34L	3.09861	H18_14R	3.08219
H18_38L	3.05	H18_18R	3.20714
H18_4L	2.94521
H19_21L	2.57127	H19_22R	2.53373
H19_14L	2.90909	H19_37R	2.93671
H19_11L	2.92931	H19_38R	3.02208
H19_27L	2.81707	H19_20R	2.7
H19_17L	2.61687
H19_8L	2.77273
H19_13L	2.66456
H19_35L	2.82691
H20_45L	2.77806	H20_29R	2.72186
H20_31L	2.81392	H20_32R	2.8237
H20_42L	2.57088	H20_14R	3.18639
H20_24L	2.66768	H20_21R	3.27809
		H20_41R	2.955
		H20_43R	3.02028
		H20_9R	3.31782
		H20_12R	2.76981
H21_20L	2.6987	H21_25R	2.69872
H21_7L	2.94156	H21_30R	2.93421
H21_19L	2.59	H21_11R	2.96835
		H21_22R	2.82468
H22_16L	2.89333	H22_15R	2.89706
H22_29L	3.02817	H22_6R	3.07042
H22_22L	2.94521	H22_35R	2.88406
H22_27L	2.95775	H22_13R	3.07353
H22_12L	3.02113
H23_25L	3.07792	H23_31R	3.03797
H23_27L	3.24324	H23_35R	3.22078
H23_29L	3.0974	H23_39R	3.08608
H23_26L	2.98101
H23_30L	3.16133
H24_63L	3.44184	H24_42R	3.47117
H24_50L	3.11566	H24_35R	3.04621
H24_58L	3.25426	H24_11R	4.24855
		H24_14R	3.87747
		H24_22R	4.02366
		H24_40R	3.37669
		H24_45R	3.00553
		H24_47R	3.49659
H25_ 53L	2.80375	H25_61R	2.84615
H25_32L	3.02632	H25_28R	3.07436
H25_71L	2.71154	H25_57R	2.75
H25_46L	2.74125	H25_40R	2.97179
H25_39L	2.89744	H25_48R	3.13506
		H25_54R	2.6175
		H25_55R	2.60988
H26_4L	2.85745	H26_22R	2.85156
H26_55L	3.17413	H26_5R	3.16536
H26_36L	2.99282	H26_9R	2.7633
		H26_19R	3.42468
		H26_27R	2.83575
		H26_49R	2.70484
		H26_50R	2.74347
		H26_56R	2.87008
H27_35L	2.86145	H27_15R	2.85233
H27_28L	2.81446	H27_19R	2.74405
H27_39L	3.01481	H27_40R	3.02469
		H27_20R	2.64048
H28_71L	2.82955	H28_110R	2.875
H28_53L	2.97317	H28_40R	2.97375
H28_31L	2.68605	H28_48R	3.23902
H28_33L	3.08537	H28_99R	2.9475
H29_44L	2.98611	H29_28R	3.06676
H29_32L	3.14789	H29_3R	3.39722
H29_47L	2.91447	H29_30R	3.07895
H29_49L	2.92105
H30_46L	2.5475	H30_41R	2.56145
H30_40L	2.71899	H30_38R	2.6963
H30_33L	2.80132	H30_63R	2.81646
		H30_34R	2.65698
H31_14L	3.00158	H31_9R	2.9051
H31_15L	2.8887	H31_25R	2.8801
H31_36L	2.64082	H31_24R	2.83544
		H31_18R	3.32857
H32_40L	3.10625	H32_38R	3.13047
H32_3L	3.34528	H32_28R	3.31909
H32_56L	3.39185	H32_30R	3.29375
H32_50L	3.00054	H32_15R	3.16316
		H32_24R	3.63232
		H32_26R	3.24176
		H32_27R	3.2375
		H32_54R	2.68228
H33_6L	2.675	H33_13R	2.7
H33_8L	2.49079	H33_16R	2.47468
H33_28L	2.97368	H33_15R	2.62763
H33_30L	3.09028	H33_19R	3.50704
H33_38L	2.93421	H33_24R	2.71429
H34_26L	3.11382	H34_5R	3.03567
H34_21L	3.16305	H34_8R	3.14026
		H34_11R	2.84726
		H34_19R	2.97649
		H34_22R	3.01562
H35_30L	3.5	H35_19R	3.52353
H35_31L	3.24605	H35_11R	3.16667
H35_17L	3.26757	H35_21R	3.32571
H35_15L	3.10278	H35_40R	2.88784

## Sheet: Speed_1
Speed (matched files)
H1_16L	3.15786	H1_5R	3.20861	-0.0507524
H2_24L	2.75526	H2_7R	2.76316	-0.00789474
H2_28L	2.72391	H2_14R	2.74675	-0.0228431
H3_53L	2.60123	H3_29R	2.60833	-0.00709877
H3_16L	2.79221	H3_27R	2.7375	0.0547078
H4_28L	3.25976	H4_27R	3.2619	-0.00214866
H4_42L	2.965	H4_12R	3	-0.035
H5_37L	3.07461	H5_34R	3.03271	0.0419026
H5_11L	2.98921	H5_22R	3.0196	-0.0303888
H5_12L	3.18979	H5_4R	3.13712	0.0526668
H6_23L	3.01597	H6_14R	3.08083	-0.0648611
H6_43L	3.14946	H6_12R	3.20055	-0.0510836
H6_24L	2.98615	H6_4R	2.89624	0.089911
H7_7L	3.27143	H7_16R	3.25714	0.0142857
H7_35L	3.21127	H7_19R	3.22857	-0.0173038
H7_4L	2.94306	H7_9R	2.97808	-0.0350266
H8_26L	2.89144	H8_23R	2.86635	0.0250911
H8_24L	2.95849	H8_16R	3.02229	-0.0638023
H9_13L	3.23704	H9_39R	3.15867	0.0783704
H9_25L	3.37368	H9_30R	3.43108	-0.0573969
H10_66L	3.31453	H10_15R	3.23327	0.0812599
H10_16L	3.44167	H10_54R	3.43358	0.00808824
H10_57L	3.36812	H10_37R	3.33579	0.0323322
H11_54L	3.39629	H11_35R	3.40682	-0.0105269
H12_24L	3.06078	H12_26R	3.14167	-0.080885
H13_29L	3.45152	H13_26R	3.36364	0.0878788
H13_34L	3.27206	H13_14R	3.35294	-0.0808824
H13_18L	3.24265	H13_16R	3.21324	0.0294118
H14_16L	3.10571	H14_43R	3.11739	-0.0116848
H14_44L	2.86394	H14_17R	2.95319	-0.089254
H15_17L	3.15385	H15_20R	3.18657	-0.032721
H15_7L	3.04412	H15_16R	3.11194	-0.0678227
H16_53L	3.45526	H16_68R	3.50833	-0.0530702
H16_83L	3.02973	H16_9R	2.96053	0.0692034
H16_39L	3.22603	H16_30R	3.14286	0.0831703
H17_32L	2.70395	H17_37R	2.71795	-0.0140013
H17_67L	3.4	H17_24R	3.325	0.075
H18_37L	2.70513	H18_13R	2.75974	-0.0546121
H19_21L	2.57127	H19_22R	2.53373	0.0375365
H19_14L	2.90909	H19_37R	2.93671	-0.027618
H19_11L	2.92931	H19_38R	3.02208	-0.0927632
H20_45L	2.77806	H20_29R	2.72186	0.0562018
H20_31L	2.81392	H20_32R	2.8237	-0.00978039
H21_20L	2.6987	H21_25R	2.69872	-1.665e-05
H21_7L	2.94156	H21_30R	2.93421	0.00734792
H22_16L	2.89333	H22_15R	2.89706	-0.00372549
H22_29L	3.02817	H22_6R	3.07042	-0.0422535
H23_25L	3.07792	H23_31R	3.03797	0.0399474
H23_27L	3.24324	H23_35R	3.22078	0.022464
H23_29L	3.0974	H23_39R	3.08608	0.0113266
H24_63L	3.44184	H24_42R	3.47117	-0.0293314
H24_50L	3.11566	H24_35R	3.04621	0.0694444
H25_53L	2.80375	H25_61R	2.84615	-0.0424038
H25_32L	3.02632	H25_28R	3.07436	-0.0480432
H25_71L	2.71154	H25_57R	2.75	-0.0384615
H26_4L	2.85745	H26_22R	2.85156	0.00588315
H26_55L	3.17413	H26_5R	3.16536	0.00876646
H27_35L	2.86145	H27_15R	2.85233	0.0091202
H27_28L	2.81446	H27_19R	2.74405	0.0704102
H27_39L	3.01481	H27_40R	3.02469	-0.00987654
H28_71L	2.82955	H28_110R	2.875	-0.0454545
H28_53L	2.97317	H28_40R	2.97375	-0.000579268
H29_44L	2.98611	H29_28R	3.06676	-0.0806442
H30_46L	2.5475	H30_41R	2.56145	-0.0139458
H31_14L	3.00158	H31_9R	2.9051	0.0964794
H31_15L	2.8887	H31_25R	2.8801	0.00859988
H32_40L	3.10625	H32_38R	3.13047	-0.0242187
H32_3L	3.34528	H32_28R	3.31909	0.0261975
H32_56L	3.39185	H32_30R	3.29375	0.0980978
H33_6L	2.675	H33_13R	2.7	-0.025
H33_8L	2.49079	H33_16R	2.47468	0.0161059
H34_26L	3.11382	H34_5R	3.03567	0.0781491
H34_21L	3.16305	H34_8R	3.14026	0.022786
H35_30L	3.5	H35_19R	3.52353	-0.0235294
H35_31L	3.24605	H35_11R	3.16667	0.079386
H35_17L	3.26757	H35_21R	3.32571	-0.0581467

## Sheet: Hoof Ang
Angle
	Hoof
	Left	Right
H7	47.5082	45.8982
H9	50.8827	58.7385
H13	47.2635	50.2894
H15	52.062	51.5424
H16	46.6177	57.1854
H17	52.4369	46.847
H19	48.7138	47.0665
H21	48.6453	48.4898
H22	48.9482	53.7653
H23	55.7633	50.3869
H25	66.3151	68.936
H29	54.2598	49.6976
H35	45.6426	49.316
H3	53.5192	55.3698
H2	53.1758	49.219
H4	50.6889	52.1501
H18	48.9948	48.747
H27	48.6286	44.3535
H28	49.6453	47.8993
H30	50.0692	54.36
H33	48.4114	50.4595
H1	41.22	53.5048	L
H5	50.0054	51.7804	L
H6	52.2825	53.7884	L
H8	57.3998	49.0061	R
H10	52.3263	55.4143	L
H11	53.8871	62.0066	L
H12	49.9478	50.4004	L
H14	58.8273	50.5489	R
H20	56.7367	55.5142	R
H24	49.5199	54.2555	L
H26	43.7686	61.4793	L
H31	46.594	41.339	R
H32	56.9801	58.018	L
H34	57.808	50.8441	R

## Sheet: Classification
Horse	Visual Classification	Discriminant Function
H2	even	uneven
H4	even	even	x
H5	even	uneven	2012-11-01
H10	even	uneven	2012-11-01
H3	even	uneven
H13	even	uneven
H17	even	uneven
H18	even	even	x
H25	even	uneven
H28	even	uneven
H30	even	uneven
H32	even	even	2012-11-01
H33	even	uneven
H1	uneven	uneven	2012-11-01
H6	uneven	uneven	2012-11-01
H8	uneven	uneven	2012-11-01
H7	uneven	uneven
H9	uneven	uneven
H11	uneven	uneven	2012-11-01
H12	uneven	even	2012-11-01
H14	uneven	uneven	2012-11-01
H15	uneven	even	x
H16	uneven	uneven
H19	uneven	uneven
H20	uneven	even	2012-11-01
H21	uneven	even	x
H22	uneven	uneven
H23	uneven	uneven
H24	uneven	uneven	2012-11-01
H26	uneven	uneven	2012-11-01
H27	uneven	uneven
H29	uneven	uneven
H31	uneven	uneven	2012-11-01
H34	uneven	uneven	2012-11-01
H35	uneven	uneven

## Sheet: Mass
Horse	Mass	Lameness classification
H1	355	0	0
H2	536	0	0
H4	567	0	0
H5	498	0	0
H6	484	0	0
H8	584	0	0
H7	549	1	0
H9	640	0	0
H10	541	0	0
H3	540	0	0
H11	449	1	0
H12	424	0	0
H13	525	1	0
H14	572	1	0
H15	438	0	0
H16	670	0	0
H17	578	0	0
H18	591	0	0
H19	514	1	0
H20	574	0	0
H21	597	0	0
H22	557	1	0
H23	635	0	0
H24	690	0	0
H25	616	0	0
H26	568	1	1
H27	641	0	0
H28	690	0	0
H29	620	0	0
H30	492	0	0
H31	653	0	0
H32	593	0	0
H33	590	0	0
H34	479	1	0
H35	493	1	0
		9	1

## Sheet: Age
	Age
H4	4
H5	6
H10	3
H3	9
H13	19
H17	17
H18	15
H25	14
H28	10
H30	9
H32	10
H33	7
H2	10
H8	4
H7	27
H9	10
H11	2
H14	18
H16	18
H19	16
H20	16
H21	15
H22	19
H23	12
H24	14
H27	11
H29	11
H31	11
H35	8
H6	5
H12	10
H15	9
H34	10
H1	9	11.4118
H26	12	5.40548

## Sheet: Vector Length
Vector Length (N/kg)											Mean									Low		High			High minus low
	Mass	LF	RH	RF	LH		LF	RH	RF	LH					minus is right higher					Fore	Hind	Fore	Hind		Fore	Hind
H1	355	9154.86	7638.68	9053.9	8283.29		6.44708	5.37935	6.37598	5.8333	6.44708	5.37935	6.37598	5.8333	-12.28	-12.28		41.22	53.5048	6.44708	5.37935	6.37598	5.8333		-0.0710986	0.453946	-0.0710986	0.453946
H2_24L	536	2960.47	2850.26	3091.8	2425.92		5.52326	5.31765	5.76829	4.52597	5.44431	5.04007	5.69383	4.55666	3.96	3.96		53.1758	49.219	5.76829	4.52597	5.52326	5.31765		-0.245025	0.791675	-0.249519	0.483409
H2_28L	536	2875.83	2552.69	3011.98	2458.82		5.36536	4.76249	5.61937	4.58735	5.94907	5.01715	5.93384	5.08274	3.96	-1.85		53.1758	49.219	5.61937	4.58735	5.36536	4.76249		-0.254013	0.175143	-0.015228	0.0655915
H3_53L	540	3120.17	2764.53	3155.93	2904.98		5.77809	5.1195	5.84431	5.37959	6.20767	5.92915	6.40307	5.98407	-1.85	-1.46		53.5192	55.3698	5.77809	5.1195	5.84431	5.37959		0.0662209	0.260091	0.195401	0.0549187
H3_16L	540	3304.83	2653.99	3252.63	2584.38		6.12006	4.9148	6.02338	4.78589	6.82478	6.34442	6.87854	6.19523	-1.85	-1.78		53.5192	55.3698	6.12006	4.9148	6.02338	4.78589		-0.096677	-0.128908	0.0537678	-0.149187
H4_28L	567	14606.6	12973.9	14224.1	14529.7		6.44031	5.72042	6.27165	6.40639	6.80164	5.52324	6.74676	5.72069	-1.46	-1.51		50.6889	52.1501	6.44031	5.72042	6.27165	6.40639		-0.168654	0.685965	-0.054876	0.197449
H4_42L	567	13551.4	13920.7	14820.2	12614.1		5.97503	6.13788	6.53448	5.56176	6.96907	5.16904	6.94168	4.93359	-1.46	1.61		50.6889	52.1501	5.97503	6.13788	6.53448	5.56176		0.559455	-0.576127	0.0273953	0.235448
H5_37L	498	13503	12351.2	13604.6	12341.2		6.77862	6.20039	6.82962	6.19541	6.54133	5.19389	6.80212	5.08463	-1.78	8.39		50.0054	51.7804	6.77862	6.20039	6.82962	6.19541		0.0510004	-0.0049789	-0.260788	0.109258
H5_11L	498	13666.2	12604.2	13563.3	11964.3		6.86054	6.32743	6.80886	6.00617	8.30667	6.23987	6.71465	6.41549	-1.78	-7.86		50.0054	51.7804	6.86054	6.32743	6.80886	6.00617		-0.0516813	-0.321254	-1.59202	0.17562
H5_12L	498	13615.7	12958.9	13938.3	12717.2		6.83517	6.50545	6.99716	6.38412	6.73347	5.93958	7.30143	5.72922	-1.78	-3.09		50.0054	51.7804	6.83517	6.50545	6.99716	6.38412		0.161984	-0.121327	0.56796	-0.210355
H6_23L	484	13370.3	10305.7	13011.6	12217.1		6.90613	5.32319	6.72089	6.31049	7.51567	5.67833	6.90463	6.07592	-1.51	-8.12		52.2825	53.7884	6.90613	5.32319	6.72089	6.31049		-0.185241	0.987299	-0.611038	0.397591
H6_43L	484	13325.3	11150.1	13023.7	10335.7		6.88289	5.75935	6.7271	5.33867	6.33068	5.77672	6.57909	5.99142	-1.51	-0.45		52.2825	53.7884	6.88289	5.75935	6.7271	5.33867		-0.155791	-0.420678	0.248407	0.214708
H6_24L	484	12808.4	10623.2	13149.9	10673		6.61588	5.48718	6.79229	5.51291	6.91058	5.91013	6.66232	5.38396	-1.51	-3.03		52.2825	53.7884	6.61588	5.48718	6.79229	5.51291		0.176404	0.0257266	-0.248263	-0.526175
H7_7L	549	15471.6	11487.6	15833.3	11409.2		7.04535	5.23113	7.21007	5.19546	6.28523	5.68777	6.70006	5.82528	1.61	8.28		47.5082	45.8982	7.21007	5.19546	7.04535	5.23113		-0.164722	0.0356685	-0.414837	-0.137516
H7_35L	549	15674.6	11148	15438.5	11132.4		7.13781	5.07651	7.03028	5.06942	6.21711	4.89507	6.31574	5.26043	1.61	0.52		47.5082	45.8982	7.03028	5.06942	7.13781	5.07651		0.107529	0.00709342	-0.0986231	-0.365361
H7_4L	549	14766	11418.1	14460	9960.85		6.72406	5.19949	6.58468	4.5359	5.4707	5.04981	5.61855	5.16886	1.61	-10.57		47.5082	45.8982	6.58468	4.5359	6.72406	5.19949		0.139379	0.663581	0.147852	0.119051
H8_26L	584	15289.8	12045.5	16288.9	12261		6.54528	5.15647	6.973	5.24872	6.62516	7.01793	7.03159	6.38523	8.39	5.59		57.3998	49.0061	6.973	5.24872	6.54528	5.15647		-0.427712	-0.092253	-0.406436	0.632693
H8_24L	584	15271.3	12220.3	15490.6	11494.4		6.53738	5.2313	6.63125	4.92053	5.55605	5.21102	6.06353	4.52084	8.39	0.25		57.3998	49.0061	6.63125	4.92053	6.53738	5.2313		-0.0938637	0.31077	-0.507479	0.690176
H9_13L	640	21517.2	15818.5	16982.9	16483.8		8.40516	6.1791	6.63394	6.43899	6.31157	5.73593	5.9231	5.6504	-7.86	1.65		50.8827	58.7385	8.40516	6.1791	6.63394	6.43899		-1.77122	0.25989	0.388473	0.0855353
H9_25L	640	21013	16129.7	17396.1	16363.5		8.20819	6.30065	6.79536	6.392	6.4117	5.60925	6.40549	5.24908	-7.86	1.22		50.8827	58.7385	8.20819	6.30065	6.79536	6.392		-1.41283	0.0913494	0.00620645	0.360175
H10_66L	541	13063.4	12440.2	15271.4	11814.9		6.03667	5.74873	7.05702	5.45975	5.86657	5.81209	5.879	4.25513	-3.09	0.16		52.3263	55.4143	6.03667	5.74873	7.05702	5.45975		1.02035	-0.28898	-0.0124317	1.55696
H10_16L	541	16065.4	13676.6	16884.5	13178.8		7.42396	6.32007	7.80246	6.09001	6.40406	4.90572	5.81303	5.06505	-3.09	-4.82		52.3263	55.4143	7.42396	6.32007	7.80246	6.09001		0.378507	-0.230057	-0.591035	0.159339
H10_57L	541	14584.9	12442.9	15245	12200.5		6.73979	5.74995	7.04482	5.63792	6.19977	5.70753	6.43871	5.21249	-3.09	5.38		52.3263	55.4143	6.73979	5.74995	7.04482	5.63792		0.305026	-0.112028	-0.23894	0.495043
H11_54L	449	13498.1	10198.3	12400.7	10912.4		7.51567	5.67833	6.90463	6.07592	6.39645	5.17148	6.37612	5.35745	-8.12	-4.74		53.8871	62.0066	7.51567	5.67833	6.90463	6.07592		-0.611038	0.397591	-0.0203228	0.185968
H12_24L	424	10736.8	9797.31	11158.1	10161.5		6.33068	5.77672	6.57909	5.99142	6.69147	5.58122	6.27812	6.30512	-0.45	-2.62		49.9478	50.4004	6.33068	5.77672	6.57909	5.99142		0.248407	0.214708	-0.413349	0.723893
H13_29L	525	14410.8	12515.5	13501.4	11243.9		6.86229	5.95975	6.42925	5.35425	6.31408	4.93666	5.42507	4.78489	-3.03	-17.71		47.2635	50.2894	6.86229	5.95975	6.42925	5.35425		-0.433039	-0.605499	-0.889007	-0.15177
H13_34L	525	14826.3	12594	14819.5	11013.1		7.06016	5.99716	7.05689	5.24433	5.86188	4.69363	5.80379	4.67701	-3.03	4.28		47.2635	50.2894	7.06016	5.99716	7.05689	5.24433		-0.00326544	-0.75283	0.0580854	0.0166231
H13_18L	525	14299.5	12124.3	13651.7	11661.9		6.8093	5.77349	6.50081	5.55329	6.16102	5.06814	6.15685	5.31473	-3.03	1.75		47.2635	50.2894	6.8093	5.77349	6.50081	5.55329		-0.308484	-0.220197	0.00417304	-0.24659
H14_16L	572	14405.9	12576.4	15801.7	12546.2		6.29627	5.49668	6.90635	5.48349	6.411	5.29857	6.0058	4.89131	8.28	4.56		58.8273	50.5489	6.90635	5.48349	6.29627	5.49668		-0.610082	0.0131849	0.405201	0.407265
H14_44L	572	14355.3	13450.8	14857.8	14110.3		6.27418	5.87886	6.49377	6.16708	5.88405	5.42544	5.82518	4.68651	8.28	-4.29		58.8273	50.5489	6.49377	6.16708	6.27418	5.87886		-0.219591	-0.288217	-0.0588736	-0.738927
H15_17L	438	10965.6	8382.71	11049.7	8686.98		6.25893	4.78465	6.3069	4.95832	6.36357	5.75316	6.02553	6.10234	0.52	5.26		52.062	51.5424	6.3069	4.95832	6.25893	4.78465		-0.0479714	-0.173671	0.338038	-0.349173
H15_7L	438	10819.1	8769.6	11080.7	9745.56		6.1753	5.00548	6.32457	5.56253	7.6016	5.98821	7.52261	6.06154	0.52	-1.04		52.062	51.5424	6.32457	5.56253	6.1753	5.00548		-0.149275	-0.557052	-0.0789937	0.0733241
H16_53L	670	14508	14046.2	14743.2	14041.9		5.41342	5.24113	5.5012	5.2395	6.06943	4.3808	5.62992	4.85216	-10.57	-2.05		46.6177	57.1854	5.41342	5.24113	5.5012	5.2395		0.0877715	-0.00162955	-0.439501	0.471358
H16_83L	670	15023.2	13282.3	15764.9	13068.5		5.60567	4.95609	5.88242	4.8763	5.38071	4.95637	5.42065	5.57541	-10.57	6.96		46.6177	57.1854	5.60567	4.95609	5.88242	4.8763		0.276747	-0.0797877	-0.0399471	-0.619035
H16_39L	670	14453.3	13271.9	14665.1	14447.3		5.393	4.95221	5.47204	5.39078	6.54613	5.38229	5.88455	5.48881	-10.57	-3.67		46.6177	57.1854	5.393	4.95221	5.47204	5.39078		0.0790378	0.438571	-0.661585	0.106527
H17_32L	578	15152.6	16164.3	15386.4	14886.1		6.5539	6.99146	6.65501	6.43862					5.59			52.4369	46.847	6.65501	6.43862	6.5539	6.99146		-0.101104	0.552837
H17_67L	578	15482.1	16286.6	17127.7	14639.2		6.69641	7.0444	7.40818	6.33185					5.59			52.4369	46.847	7.40818	6.33185	6.69641	7.0444		-0.711767	0.712548
H18_37L	591	3283.63	3079.71	3583.55	2671.82		5.55605	5.21102	6.06353	4.52084					0.25			48.9948	48.747	6.06353	4.52084	5.55605	5.21102		-0.507479	0.690176
H19_21L	514	12906.2	12004.4	10833.3	11965.5		6.27733	5.83873	5.2691	5.81978					1.65			48.7138	47.0665	5.2691	5.81978	6.27733	5.83873		1.00824	0.0189522
H19_14L	514	13300.4	11490.1	12660.9	11148.3		6.46908	5.58858	6.15803	5.42232					1.65			48.7138	47.0665	6.15803	5.42232	6.46908	5.58858		0.311049	0.16626
H19_11L	514	12723.1	11884.7	13039.5	11737.9		6.1883	5.7805	6.34217	5.7091	SD	SD	SD	SD	1.65			48.7138	47.0665	6.34217	5.7091	6.1883	5.7805		-0.153868	0.0713936
H20_45L	574	14521.1	13050.8	14758.8	11520.2		6.32452	5.68414	6.42807	5.01749					1.22			56.7367	55.5142	6.42807	5.01749	6.32452	5.68414		-0.103548	0.666649
H20_31L	574	14921.4	12706.9	14655.2	12583.6		6.49888	5.53436	6.38292	5.48066	0.111657	0.392555	0.105301	0.043399	1.22			56.7367	55.5142	6.38292	5.48066	6.49888	5.53436		0.11596	0.0537007
H21_20L	597	13434.4	13333	13629.3	10703.5		5.6258	5.58331	5.70741	4.48222	0.241813	0.144744	0.126626	0.419808	0.16			48.6453	48.4898	5.70741	4.48222	5.6258	5.58331		-0.0816121	1.10109
H21_7L	597	14584.3	14425.6	14448.8	9618.96		6.10734	6.04087	6.05059	4.02804	0.329001	0.295188	0.18585	0.597246	0.16			48.6453	48.4898	6.05059	4.02804	6.10734	6.04087		0.0567486	2.01283
H22_16L	557	13999.6	10793.4	13310.5	11484		6.2835	4.84444	5.9742	5.1544	0.0419408	0.15324	0.103243	0.188974	-4.82			48.9482	53.7653	6.2835	4.84444	5.9742	5.1544		-0.309301	0.30996
H22_29L	557	14536.9	11066.5	12592.3	11085.9		6.52463	4.967	5.65186	4.97571	0.161285	0.220307	0.0395507	0.518155	-4.82			48.9482	53.7653	6.52463	4.967	5.65186	4.97571		-0.872769	0.00871718	SD	SD
H23_25L	635	15538.6	14668.6	16143.9	12660.6		6.11755	5.77504	6.35586	4.98449	0.217166	0.0816812	0.321974	0.350126	5.38			55.7633	50.3869	6.35586	4.98449	6.11755	5.77504		-0.238309	0.790557	0.00635555	0.435954
H23_27L	635	15773.1	13733	16192.4	13345.3		6.20989	5.40668	6.37497	5.25404	0.00558546	0.0529157	0.241652	0.232064	5.38			55.7633	50.3869	6.37497	5.25404	6.20989	5.40668		-0.165077	0.152642	0.115186	0.275064
H23_29L	635	15930.5	15089.8	16726.7	13713.3		6.27187	5.94086	6.5853	5.39893	0.139281	0.0859518	0.114142	0.0332241	5.38			55.7633	50.3869	6.5853	5.39893	6.27187	5.94086		-0.313435	0.541931	0.514851	0.892434
H24_63L	690	18191.5	14721.2	17717.1	14250.8		6.59113	5.33377	6.41925	5.16335	0.693664	0.329511	0.433946	0.3249	-4.74			49.5199	54.2555	6.59113	5.33377	6.41925	5.16335		-0.171877	-0.170426	0.10686	0.159968
H24_50L	690	17116.9	13825.4	17479.1	15322.3		6.20177	5.00919	6.333	5.55156					-4.74			49.5199	54.2555	6.20177	5.00919	6.333	5.55156		0.131232	0.542362	0.200835	0.719525
H25_53L	616	16097.2	12986.2	15908.5	16108.3		6.53297	5.27038	6.45636	6.53745					-2.62			66.3151	68.936	6.53297	5.27038	6.45636	6.53745		-0.0766114	1.26708	0.167139	0.37105
H25_32L	616	16834	14822.1	15692	16138		6.83197	6.01546	6.36852	6.54951	0.132218	0.119808	0.34358	0.156607	-2.62			66.3151	68.936	6.83197	6.01546	6.36852	6.54951		-0.463449	0.53405	0.236066	0.28498
H25_71L	616	16532.1	13448.1	14807.4	14361.2		6.70948	5.45784	6.00949	5.82839	0.0156206	0.270244	0.291739	0.483367	-2.62			66.3151	68.936	6.70948	5.45784	6.00949	5.82839		-0.699988	0.370552	0.253423	0.119176
H26_4L	568	14094.2	10959.1	12626.2	10650.1		6.20342	4.82357	5.55729	4.68756	0.0591352	0.156149	0.012497	0.42724	-17.71			43.7686	61.4793	6.20342	4.82357	5.55729	4.68756		-0.646127	-0.136008	0.393499	0.0901064
H26_55L	568	14597	11473	12025.3	11092.4		6.42473	5.04975	5.29284	4.88222	0.117335	0.165701	0.22898	0.264416	-17.71			43.7686	61.4793	6.42473	5.04975	5.29284	4.88222		-1.13189	-0.167532	0.221125	0.275034
H27_35L	641	3746.43	3027.37	3682.5	3072.59		5.84466	4.72289	5.74494	4.79343	0.100767	0.0374328	0.532571	0.0755003	4.28			48.6286	44.3535	5.74494	4.79343	5.84466	4.72289		0.0997248	-0.0705429	0.276119	0.213123
H27_28L	641	3757.69	3029.09	3784.34	2871.7		5.86223	4.72557	5.90381	4.48003					4.28			48.6286	44.3535	5.90381	4.48003	5.86223	4.72557		-0.041577	0.24554	0.0716323	0.271091
H27_39L	641	3768.27	2969.39	3693.85	3049.6		5.87874	4.63244	5.76263	4.75757	0.143488	0.130896	0.573816	0.205132	4.28			48.6286	44.3535	5.76263	4.75757	5.87874	4.63244		0.116108	-0.125128	0.111712	0.279458
H28_71L	690	16650.1	13390	16424.5	14584.6		6.03263	4.85143	5.95089	5.28427	0.123288	0.105911	0.0319276	0.327509	1.75			49.6453	47.8993	5.95089	5.28427	6.03263	4.85143		0.081734	-0.432838	0.431804	0.112933
H28_53L	690	17358.8	14586.2	17561.3	14752.7		6.28942	5.28485	6.36281	5.34519	0.340504	0.323543	0.242668	0.321153	1.75			49.6453	47.8993	6.36281	5.34519	6.28942	5.28485		-0.073388	-0.0603413	0.584909	0.0746653
H29_44L	620	15899.3	13140.5	14894.4	12130.4		6.411	5.29857	6.0058	4.89131	0.170505	0.0866623	0.227927	0.126348	4.56			54.2598	49.6976	6.0058	4.89131	6.411	5.29857		0.405201	0.407265	0.155216	0.43342
H30_46L	492	11579.8	10677.3	11464	9223.06		5.88405	5.42544	5.82518	4.68651	0.0776545	0.273414	0.127312	0.210325	-4.29			50.0692	54.36	5.88405	5.42544	5.82518	4.68651		-0.0588736	-0.738927	0.0978358	0.644696
H31_14L	653	16385.8	15229.5	16247	16273.6		6.27328	5.83059	6.22013	6.2303	0.275317	0.229512	0.0609867	0.274505	5.26			46.594	41.339	6.22013	6.2303	6.27328	5.83059		0.053149	-0.399717	0.398432	0.213011
H31_15L	653	16857.5	14825	15230.4	15605.1		6.45385	5.67574	5.83093	5.97437	0.150306	0.387563	0.236755	0.4129	5.26			46.594	41.339	5.83093	5.97437	6.45385	5.67574		0.622927	-0.29863	0.074181	0.321532
H32_40L	593	17451.5	13709.2	17485.3	13608.1		7.35731	5.77962	7.37155	5.73699	0.156489	0.159938	0.186995	0.137647	-1.04			56.9801	58.018	7.35731	5.77962	7.37155	5.73699		0.0142376	-0.0426283	0.21433	0.504017
H32_3L	593	18604.1	13946.7	18276	14776.8		7.8432	5.87971	7.70488	6.22966	0.0170429	0.053011	0.0870654	0.171531	-1.04			56.9801	58.018	7.8432	5.87971	7.70488	6.22966		-0.138324	0.349954	0.314693	0.477461
H32_56L	593	18037.4	14956.2	17769.6	14749		7.60428	6.30531	7.49139	6.21796	0.18158	0.306472	0.291268	0.0430766	-1.04			56.9801	58.018	7.60428	6.30531	7.49139	6.21796		-0.112894	-0.0873538	0.343484	0.0222907
H33_6L	590	3566.81	2542.26	3442.93	2959.08		6.04544	4.30891	5.83548	5.0154					-2.05			48.4114	50.4595	6.04544	4.30891	5.83548	5.0154		-0.20996	0.706486	0.0866981	0.200118
H33_8L	590	3595.11	2627.09	3200.38	2766.47		6.09341	4.4527	5.42437	4.68893					-2.05			48.4114	50.4595	6.09341	4.4527	5.42437	4.68893		-0.669041	0.236229	0.109688	0.263395
H34_26L	479	10384.1	9023.22	10058.9	11179.1		5.41966	4.70941	5.24992	5.83463	0.127686	0.10949	0.275207	0.18097	6.96			57.808	50.8441	5.24992	5.83463	5.41966	4.70941		0.169739	-1.12522	0.402894	0.0714793
H34_21L	479	10234.8	9969.61	10713.1	10185.8		5.34175	5.20334	5.59139	5.31619	0.242955	0.279139	0.168842	0.281128	6.96			57.808	50.8441	5.59139	5.31619	5.34175	5.20334		-0.249633	-0.112847	0.0817357	0.24061
H35_30L	493	13341.2	10917.1	11739.3	10594.5		6.76531	5.53607	5.95299	5.37247	0.0339172	0.101676	0.290702	0.230846	-3.67			45.6426	49.316	6.76531	5.53607	5.95299	5.37247		-0.812317	-0.163597	0.324619	0.332522
H35_31L	493	13015.3	10434.2	11213.1	11040.5		6.60006	5.29116	5.68617	5.59865	0.0550899	0.349266	0.241451	0.366591	-3.67			45.6426	49.316	6.60006	5.29116	5.68617	5.59865		-0.91389	0.307487	0.296541	0.715857
H35_17L	493	12370.4	10490.3	11860.6	10836.8		6.27303	5.31963	6.01448	5.49532	0.250532	0.133938	0.174527	0.113228	-3.67			45.6426	49.316	6.27303	5.31963	6.01448	5.49532		-0.258548	0.17569	0.352716	0.243039

## Sheet: Vect Length ML
Vector Length (N/kg)											Mean				When minus leave the same, when plus swop L & R					Low		High			High minus low
	Mass	LF	RH	RF	LH		LF	RH	RF	LH					minus is right higher					Fore	Hind	Fore	Hind		Fore	Hind
H1	355	9145.08	7612.07	9032.17	8243.58		6.4402	5.36061	6.36068	5.80534	6.4402	5.36061	6.36068	5.80534	-12.28	-12.28		41.22	53.5048	6.4402	5.36061	6.36068	5.80534		-0.0795156	0.444729	-0.0795156	0.444729
H2_24L	536	2958.25	2844.74	3091.59	2417.33		5.51913	5.30735	5.76789	4.50995	5.44065	5.03047	5.69443	4.5404	3.96	3.96		53.1758	49.219	5.76789	4.50995	5.51913	5.30735		-0.248757	0.797395	-0.25378	0.490073
H2_28L	536	2874.12	2547.93	3012.84	2449.97		5.36217	4.75359	5.62097	4.57084	5.94854	5.00093	5.93765	5.06296	3.96	-1.85		53.1758	49.219	5.62097	4.57084	5.36217	4.75359		-0.258803	0.182751	-0.0108925	0.0620242
H3_53L	540	3118.62	2753.23	3159.24	2896.63		5.77523	5.09858	5.85045	5.36413	6.22086	5.91587	6.40546	5.97928	-1.85	-1.46		53.5192	55.3698	5.77523	5.09858	5.85045	5.36413		0.075217	0.265552	0.184599	0.063412
H3_16L	540	3305.8	2647.77	3253.42	2571.36		6.12186	4.90328	6.02486	4.76178	6.81723	6.33377	6.87268	6.18603	-1.85	-1.78		53.5192	55.3698	6.12186	4.90328	6.02486	4.76178		-0.097002	-0.141504	0.0554488	-0.147733
H4_28L	567	14640.8	12915.7	14209.8	14522.1		6.45539	5.69474	6.26535	6.40305	6.79492	5.50732	6.74765	5.70544	-1.46	-1.51		50.6889	52.1501	6.45539	5.69474	6.26535	6.40305		-0.190041	0.708311	-0.0472703	0.198123
H4_42L	567	13577	13918.7	14845.4	12599.9		5.98633	6.13701	6.54557	5.55552	6.96931	5.16723	6.94139	4.93169	-1.46	1.61		50.6889	52.1501	5.98633	6.13701	6.54557	5.55552		0.559239	-0.581487	0.0279179	0.23554
H5_37L	498	13479.7	12328.6	13604.1	12316.2		6.76691	6.18904	6.82935	6.18283	6.53965	5.18603	6.80198	5.07586	-1.78	8.39		50.0054	51.7804	6.76691	6.18904	6.82935	6.18283		0.0624441	-0.00621382	-0.262334	0.110171
H5_11L	498	13654.9	12569.8	13548.7	11954.7		6.85487	6.31012	6.80157	6.00137	8.30646	6.23463	6.71403	6.41084	-1.78	-7.86		50.0054	51.7804	6.85487	6.31012	6.80157	6.00137		-0.0532967	-0.308755	-1.59243	0.176212
H5_12L	498	13605.2	12952.3	13918.4	12696.8		6.82993	6.50214	6.98713	6.37391	6.72788	5.92874	7.30191	5.71138	-1.78	-3.09		50.0054	51.7804	6.82993	6.50214	6.98713	6.37391		0.157199	-0.128229	0.574029	-0.217356
H6_23L	484	13338.8	10285.2	13017.6	12177.7		6.88985	5.3126	6.72397	6.29012	7.50886	5.64113	6.89632	6.03664	-1.51	-8.12		52.2825	53.7884	6.88985	5.3126	6.72397	6.29012		-0.165881	0.977515	-0.612531	0.395511
H6_43L	484	13328.5	11109.7	13022.9	10302.8		6.88456	5.73848	6.7267	5.32167	6.32759	5.7612	6.58048	5.97829	-1.51	-0.45		52.2825	53.7884	6.88456	5.73848	6.7267	5.32167		-0.157858	-0.416807	0.252889	0.217085
H6_24L	484	12797.6	10591.6	13149.8	10656.8		6.61034	5.47086	6.79227	5.50452	6.91027	5.90625	6.66034	5.38155	-1.51	-3.03		52.2825	53.7884	6.61034	5.47086	6.79227	5.50452		0.181928	0.0336606	-0.249929	-0.524707
H7_7L	549	15472.6	11483.5	15833.3	11404.3		7.0458	5.22927	7.21007	5.19324	6.28104	5.67166	6.69984	5.81336	1.61	8.28		47.5082	45.8982	7.21007	5.19324	7.0458	5.22927		-0.164267	0.0360341	-0.418807	-0.141692
H7_35L	549	15674.5	11144.4	15437.6	11125.1		7.13774	5.07488	7.02988	5.06608	6.21709	4.89148	6.31536	5.25647	1.61	0.52		47.5082	45.8982	7.02988	5.06608	7.13774	5.07488		0.107862	0.00880329	-0.0982683	-0.364994
H7_4L	549	14766.8	11413.8	14459	9960.5		6.72439	5.19753	6.58423	4.53575	5.47221	5.04903	5.61668	5.16894	1.61	-10.57		47.5082	45.8982	6.58423	4.53575	6.72439	5.19753		0.140159	0.661782	0.144468	0.119914
H8_26L	584	15289.3	12033.4	16287.9	12242.9		6.54507	5.15129	6.97255	5.24097	6.62524	7.01496	7.03307	6.38188	8.39	5.59		57.3998	49.0061	6.97255	5.24097	6.54507	5.15129		-0.427478	-0.0896841	-0.407829	0.633086
H8_24L	584	15263.9	12195.7	15491	11471.5		6.53422	5.22078	6.63141	4.91075	5.55592	5.21051	6.06107	4.51707	8.39	0.25		57.3998	49.0061	6.63141	4.91075	6.53422	5.22078		-0.0971897	0.310025	-0.505153	0.693444
H9_13L	640	21517	15806.4	16982.2	16468.1		8.40509	6.17436	6.63366	6.43286	6.31236	5.73367	5.92271	5.64913	-7.86	1.65		50.8827	58.7385	8.40509	6.17436	6.63366	6.43286		-1.77143	0.258492	0.389649	0.0845401
H9_25L	640	21012.1	16114.9	17393.7	16355.4		8.20784	6.29489	6.7944	6.38882	6.40176	5.59095	6.40401	5.23267	-7.86	1.22		50.8827	58.7385	8.20784	6.29489	6.7944	6.38882		-1.41343	0.0939323	-0.00224512	0.35828
H10_66L	541	13048.7	12427.6	15276.1	11780.5		6.02989	5.74288	7.05922	5.44388	5.86653	5.80827	5.87793	4.25293	-3.09	0.16		52.3263	55.4143	6.02989	5.74288	7.05922	5.44388		1.02933	-0.299	-0.0114049	1.55535
H10_16L	541	16063.1	13641.3	16883.3	13130.7		7.42285	6.30376	7.80189	6.06779	6.40396	4.90222	5.81229	5.06132	-3.09	-4.82		52.3263	55.4143	7.42285	6.30376	7.80189	6.06779		0.379038	-0.235961	-0.591671	0.159097
H10_57L	541	14565.6	12420.5	15244.5	12167		6.73089	5.73959	7.04461	5.62248	6.20031	5.7042	6.44033	5.21366	-3.09	5.38		52.3263	55.4143	6.73089	5.73959	7.04461	5.62248		0.313723	-0.117109	-0.240013	0.490537
H11_54L	449	13485.9	10131.5	12385.8	10841.8		7.50886	5.64113	6.89632	6.03664	6.39291	5.16451	6.37439	5.33994	-8.12	-4.74		53.8871	62.0066	7.50886	5.64113	6.89632	6.03664		-0.612531	0.395511	-0.0185186	0.175437
H12_24L	424	10731.6	9771	11160.5	10139.2		6.32759	5.7612	6.58048	5.97829	6.69149	5.58048	6.27775	6.30325	-0.45	-2.62		49.9478	50.4004	6.32759	5.7612	6.58048	5.97829		0.252889	0.217085	-0.413746	0.722769
H13_29L	525	14409.9	12505.8	13496.8	11241.7		6.86188	5.95515	6.42705	5.35319	6.31595	4.92998	5.42157	4.78202	-3.03	-17.71		47.2635	50.2894	6.86188	5.95515	6.42705	5.35319		-0.434827	-0.601968	-0.894386	-0.147959
H13_34L	525	14826.3	12582.5	14813.2	11005.2		7.06012	5.99166	7.05392	5.24057	5.8593	4.68082	5.80557	4.67666	-3.03	4.28		47.2635	50.2894	7.06012	5.99166	7.05392	5.24057		-0.00619745	-0.75109	0.053731	0.00416055
H13_18L	525	14298.5	12121.1	13650.1	11656.9		6.8088	5.77195	6.50004	5.55088	6.17089	5.07191	6.15658	5.31269	-3.03	1.75		47.2635	50.2894	6.8088	5.77195	6.50004	5.55088		-0.308763	-0.221064	0.0143056	-0.240779
H14_16L	572	14397.3	12526.3	15802	12525.5		6.29253	5.47477	6.90649	5.47443	6.41192	5.29718	6.00838	4.89049	8.28	4.56		58.8273	50.5489	6.90649	5.47443	6.29253	5.47477		-0.613958	0.000347858	0.403536	0.406695
H14_44L	572	14344.7	13427.3	14856.4	14076.4		6.26954	5.86855	6.4932	6.15229	5.89716	5.43359	5.84944	4.69758	8.28	-4.29		58.8273	50.5489	6.4932	6.15229	6.26954	5.86855		-0.223657	-0.283732	-0.0477255	-0.736016
H15_17L	438	10967	8377.67	11048.5	8678.85		6.25971	4.78178	6.3062	4.95368	6.3609	5.73812	6.02745	6.08641	0.52	5.26		52.062	51.5424	6.3062	4.95368	6.25971	4.78178		-0.0464848	-0.171906	0.333452	-0.348288
H15_7L	438	10817.7	8762.06	11080.6	9739.82		6.17446	5.00118	6.32452	5.55926	7.59441	5.97018	7.52414	6.04421	0.52	-1.04		52.062	51.5424	6.32452	5.55926	6.17446	5.00118		-0.150052	-0.558081	-0.0702617	0.0740355
H16_53L	670	14521	14037.9	14731	14046		5.41828	5.23802	5.49664	5.24103	6.07196	4.37684	5.63279	4.85418	-10.57	-2.05		46.6177	57.1854	5.41828	5.23802	5.49664	5.24103		0.0783608	0.0030073	-0.439169	0.477334
H16_83L	670	15023.6	13283.3	15764.4	13067.6		5.60581	4.95646	5.88226	4.87597	5.37543	4.95716	5.41943	5.57368	-10.57	6.96		46.6177	57.1854	5.60581	4.95646	5.88226	4.87597		0.276444	-0.0804844	-0.0440001	-0.616513
H16_39L	670	14452	13273	14662.6	14444.7		5.39254	4.95261	5.47114	5.38983	6.54642	5.37857	5.88317	5.48548	-10.57	-3.67		46.6177	57.1854	5.39254	4.95261	5.47114	5.38983		0.0786002	0.437219	-0.663256	0.106909
H17_32L	578	15152.3	16154.6	15387.8	14877.3		6.55377	6.98729	6.65562	6.43483					5.59			52.4369	46.847	6.65562	6.43483	6.55377	6.98729		-0.101853	0.552465
H17_67L	578	15482.8	16282.6	17133.1	14632.5		6.69672	7.04263	7.41052	6.32893					5.59			52.4369	46.847	7.41052	6.32893	6.69672	7.04263		-0.713804	0.713706
H18_37L	591	3283.55	3079.41	3582.09	2669.59		5.55592	5.21051	6.06107	4.51707					0.25			48.9948	48.747	6.06107	4.51707	5.55592	5.21051		-0.505153	0.693444
H19_21L	514	12908.6	11997.3	10831.7	11958.8		6.27849	5.83525	5.26833	5.81656					1.65			48.7138	47.0665	5.26833	5.81656	6.27849	5.83525		1.01017	0.0186972
H19_14L	514	13301.5	11490.9	12660.5	11149.6		6.46958	5.58894	6.15781	5.42293					1.65			48.7138	47.0665	6.15781	5.42293	6.46958	5.58894		0.311769	0.16601
H19_11L	514	12724.6	11877.1	13039.1	11735.4		6.18899	5.77681	6.34198	5.7079					1.65			48.7138	47.0665	6.34198	5.7079	6.18899	5.77681		-0.152992	0.0689132
H20_45L	574	14503.6	12993.7	14753.4	11497.4		6.31691	5.65927	6.42568	5.00758					1.22			56.7367	55.5142	6.42568	5.00758	6.31691	5.65927		-0.108774	0.651687
H20_31L	574	14893.3	12679.9	14653.8	12531		6.48662	5.52263	6.38234	5.45775					1.22			56.7367	55.5142	6.38234	5.45775	6.48662	5.52263		0.104284	0.0648738
H21_20L	597	13434.7	13326.1	13627.8	10696.5		5.62592	5.58046	5.70678	4.47925					0.16			48.6453	48.4898	5.70678	4.47925	5.62592	5.58046		-0.080867	1.10121
H21_7L	597	14583.8	14414.2	14445.2	9615.52		6.10714	6.03609	6.04908	4.0266					0.16			48.6453	48.4898	6.04908	4.0266	6.10714	6.03609		0.0580572	2.00949
H22_16L	557	13999	10786	13309.2	11469.3		6.2832	4.84112	5.97361	5.14781					-4.82			48.9482	53.7653	6.2832	4.84112	5.97361	5.14781		-0.309588	0.306688
H22_29L	557	14537.1	11058.3	12590.4	11083.9		6.52472	4.96332	5.65097	4.97483	SD	SD	SD	SD	-4.82			48.9482	53.7653	6.52472	4.96332	5.65097	4.97483		-0.873753	0.0115066	SD	SD
H23_25L	635	15539.4	14662.7	16150	12661.8		6.11787	5.77273	6.35829	4.98495	0.110991	0.391562	0.103887	0.0430576	5.38			55.7633	50.3869	6.35829	4.98495	6.11787	5.77273		-0.240416	0.787789	0.00710406	0.434619
H23_27L	635	15774.3	13723.9	16197.6	13348.4		6.21035	5.40312	6.37701	5.25529	0.245104	0.138095	0.123327	0.425927	5.38			55.7633	50.3869	6.37701	5.25529	6.21035	5.40312		-0.166663	0.147832	0.121777	0.287832
H23_29L	635	15932.7	15079.3	16727.6	13717.9		6.27272	5.93673	6.58568	5.40075	0.331673	0.312733	0.198148	0.599292	5.38			55.7633	50.3869	6.58568	5.40075	6.27272	5.93673		-0.31296	0.535989	0.529821	0.912025
H24_63L	690	18185.3	14694.7	17707.4	14233.4		6.58886	5.32417	6.41573	5.15703	0.045334	0.15788	0.100083	0.18629	-4.74			49.5199	54.2555	6.58886	5.32417	6.41573	5.15703		-0.173128	-0.167135	0.105422	0.152211
H24_50L	690	17103.6	13813.4	17479.2	15243.1		6.19695	5.00485	6.33304	5.52286	0.15987	0.215265	0.0386677	0.514536	-4.74			49.5199	54.2555	6.19695	5.00485	6.33304	5.52286		0.13609	0.518008	0.198532	0.711561
H25_53L	616	16097.2	12986.8	15907.7	16105.4		6.53294	5.27062	6.45603	6.53627	0.217034	0.0815322	0.322166	0.348739	-2.62			66.3151	68.936	6.53294	5.27062	6.45603	6.53627		-0.0769102	1.26565	0.167219	0.369388
H25_32L	616	16834.2	14818.2	15690.7	16128		6.83206	6.01387	6.36799	6.54545	0.00767273	0.0491391	0.241222	0.233498	-2.62			66.3151	68.936	6.83206	6.01387	6.36799	6.54545		-0.464074	0.531581	0.233549	0.282637
H25_71L	616	16532.1	13445.9	14806.7	14360.3		6.70948	5.45695	6.00922	5.82803	0.139477	0.0852248	0.113663	0.0311361	-2.62			66.3151	68.936	6.70948	5.45695	6.00922	5.82803		-0.700253	0.371077	0.25314	0.116361
H26_4L	568	14097.3	10951	12615.7	10659.7		6.2048	4.82	5.55266	4.69177	0.696487	0.324777	0.433063	0.321319	-17.71			43.7686	61.4793	6.2048	4.82	5.55266	4.69177		-0.652135	-0.128228	0.395649	0.0923617
H26_55L	568	14602.4	11450.8	12019.9	11069.8		6.4271	5.03995	5.29047	4.87226	0.132464	0.117736	0.342804	0.157089	-17.71			43.7686	61.4793	6.4271	5.03995	5.29047	4.87226		-1.13664	-0.167691	0.220288	0.273329
H27_35L	641	3746.24	3014.65	3683.76	3071.86		5.84436	4.70305	5.74689	4.7923	0.0162574	0.278444	0.292242	0.479319	4.28			48.6286	44.3535	5.74689	4.7923	5.84436	4.70305		0.0974746	-0.0892496	0.275984	0.200874
H27_28L	641	3754.56	3022.63	3785.61	2868.45		5.85734	4.7155	5.90579	4.47496	0.0602794	0.155138	0.0129534	0.428205	4.28			48.6286	44.3535	5.90579	4.47496	5.85734	4.7155		-0.0484438	0.240539	0.0732329	0.273067
H27_39L	641	3766.65	2963.92	3694.75	3052.9		5.8762	4.6239	5.76404	4.76271	0.116417	0.163684	0.230351	0.264403	4.28			48.6286	44.3535	5.76404	4.76271	5.8762	4.6239		0.112162	-0.138808	0.114294	0.277947
H28_71L	690	16673.2	13402.9	16430.2	14581.9		6.04101	4.85611	5.95298	5.28329	0.101083	0.0391302	0.533797	0.0748844	1.75			49.6453	47.8993	5.95298	5.28329	6.04101	4.85611		0.088035	-0.427183	0.432715	0.114015
H28_53L	690	17390.1	14594.1	17554.1	14744.1		6.30077	5.28771	6.36019	5.34208	0.143328	0.128698	0.574143	0.203286	1.75			49.6453	47.8993	6.36019	5.34208	6.30077	5.28771		-0.0594238	-0.0543747	0.585478	0.0748893
H29_44L	620	15901.6	13137	14900.8	12128.4		6.41192	5.29718	6.00838	4.89049	0.120008	0.0966227	0.0306467	0.318317	4.56			54.2598	49.6976	6.00838	4.89049	6.41192	5.29718		0.403536	0.406695	0.150655	0.414939
H30_46L	492	11605.6	10693.3	11511.7	9244.83		5.89716	5.43359	5.84944	4.69758	0.340272	0.322179	0.242038	0.320075	-4.29			50.0692	54.36	5.89716	5.43359	5.84944	4.69758		-0.0477255	-0.736016	0.0982342	0.642254
H31_14L	653	16375.1	15182.7	16248.5	16213.7		6.26917	5.81266	6.22069	6.20739	0.170783	0.0864094	0.228142	0.122315	5.26			46.594	41.339	6.22069	6.20739	6.26917	5.81266		0.0484778	-0.394731	0.398925	0.208724
H31_15L	653	16854.3	14793.3	15239	15581.7		6.45264	5.66357	5.83421	5.96542	0.0779132	0.273331	0.126231	0.211002	5.26			46.594	41.339	5.83421	5.96542	6.45264	5.66357		0.618425	-0.301846	0.0731492	0.32239
H32_40L	593	17447.6	13668.8	17488.7	13567		7.35566	5.76257	7.37298	5.71966	0.277121	0.225792	0.0584707	0.258677	-1.04			56.9801	58.018	7.35566	5.76257	7.37298	5.71966		0.017313	-0.0429099	0.21865	0.48447
H32_3L	593	18593	13920.3	18289.8	14754.2		7.83855	5.86861	7.71072	6.22017	0.150367	0.386714	0.23668	0.411581	-1.04			56.9801	58.018	7.83855	5.86861	7.71072	6.22017		-0.127824	0.351566	0.314704	0.476948
H32_56L	593	18001.1	14894.6	17763.3	14689.3		7.58901	6.27935	7.48873	6.1928	0.157195	0.155531	0.1854	0.127626	-1.04			56.9801	58.018	7.58901	6.27935	7.48873	6.1928		-0.100274	-0.0865497	0.342595	0.0279046
H33_6L	590	3569.51	2540.61	3444.95	2958.74		6.05002	4.30613	5.83889	5.01482	0.0160099	0.0496803	0.0872109	0.1753	-2.05			48.4114	50.4595	6.05002	4.30613	5.83889	5.01482		-0.211129	0.70869	0.0887902	0.206204
H33_8L	590	3595.4	2624.06	3201.75	2769.19		6.0939	4.44756	5.42669	4.69354	0.183674	0.305186	0.287943	0.0415709	-2.05			48.4114	50.4595	6.0939	4.44756	5.42669	4.69354		-0.667209	0.245978	0.104269	0.263616
H34_26L	479	10374.3	9037.57	10057.4	11178.2		5.41454	4.71689	5.24914	5.83413	0.129729	0.105422	0.273285	0.171101	6.96			57.808	50.8441	5.24914	5.83413	5.41454	4.71689		0.165398	-1.11723	0.403014	0.065679
H34_21L	479	10224.4	9958.29	10709.9	10180.1		5.33632	5.19744	5.58972	5.31323	0.241488	0.272952	0.171636	0.281403	6.96			57.808	50.8441	5.58972	5.31323	5.33632	5.19744		-0.253399	-0.115793	0.0770828	0.241337
H35_30L	493	13341.6	10902.7	11735.9	10588.4		6.76552	5.52877	5.95126	5.36935	0.0310263	0.100012	0.291471	0.227175	-3.67			45.6426	49.316	6.76552	5.52877	5.95126	5.36935		-0.814263	-0.159415	0.322497	0.327187
H35_31L	493	13017	10433.1	11211.1	11033.1		6.60092	5.29061	5.68514	5.59487	0.0553076	0.339796	0.240827	0.368329	-3.67			45.6426	49.316	6.60092	5.29061	5.68514	5.59487		-0.915784	0.304267	0.296134	0.708125
H35_17L	493	12370	10483.8	11857.8	10830.6		6.27282	5.31633	6.0131	5.4922	0.250835	0.130711	0.17426	0.112912	-3.67			45.6426	49.316	6.27282	5.31633	6.0131	5.4922		-0.259721	0.175877	0.353139	0.239411

## Sheet: Vector angle
Vector Angle (deg)							Mean					When minus leave the same, when plus swop L & R		Low		High			High minus low
			LF	RH	RF	LH								Fore	Hind	Fore	Hind		Fore	Hind
H1			2.66785	5.36021	4.48796	5.71877	2.66785	5.36021	4.48796	5.71877		-12.28		2.66785	5.36021	4.48796	5.71877		1.82011	0.358554	1.82011	0.358554
H2_24L			2.80165	4.04085	0.886248	5.13579	2.46903	3.84066	0.755586	5.04456		3.96		0.886248	5.13579	2.80165	4.04085		1.9154	-1.09495	1.71345	-1.2039
H2_28L			2.13642	3.64047	0.624924	4.95334	-1.15712	4.64417	0.591836	5.17657		3.96		0.624924	4.95334	2.13642	3.64047		1.5115	-1.31286	1.74896	0.532408
H3_53L			-2.08576	5.32241	0.143662	4.36771	2.04827	4.35817	1.10418	5.58348		-1.85		-2.08576	5.32241	0.143662	4.36771		2.22942	-0.954696	-0.94409	1.22531
H3_16L			-0.228482	3.96592	1.04001	5.98544	2.7239	3.26733	2.27217	3.08418		-1.85		-0.228482	3.96592	1.04001	5.98544		1.26849	2.01951	-0.451727	-0.183151
H4_28L			2.89805	5.43756	2.882	5.81325	2.63284	4.32555	0.49992	4.41637		-1.46		2.89805	5.43756	2.882	5.81325		-0.016047	0.375691	-2.13292	0.0908257
H4_42L			1.19849	3.27878	-0.673646	5.35372	0.152963	1.54578	0.501718	1.49753		-1.46		1.19849	3.27878	-0.673646	5.35372		-1.87213	2.07494	-0.348755	0.0482453
H5_37L			3.36967	3.6298	1.02029	3.68797	2.02002	3.60122	0.777594	3.95545		-1.78		3.36967	3.6298	1.02029	3.68797		-2.34938	0.058169	1.24243	-0.35423
H5_11L			2.39588	4.24532	2.727	2.29298	0.539051	2.57683	0.783609	2.63924		-1.78		2.39588	4.24532	2.727	2.29298		0.331121	-1.95234	0.244558	0.062409
H5_12L			2.40615	1.92689	3.06923	3.27161	2.53305	3.91182	0.821818	5.10688		-1.78		2.40615	1.92689	3.06923	3.27161		0.663076	1.34472	-1.71123	1.19506
H6_23L			4.02243	3.6695	-0.296422	4.6954	2.44529	6.78033	2.86223	6.52167		-1.51		4.02243	3.6695	-0.296422	4.6954		-4.31886	1.0259	0.416943	-0.258663
H6_43L			0.960201	4.88499	0.995569	4.92713	1.91259	4.37262	0.130476	3.81118		-1.51		0.960201	4.88499	0.995569	4.92713		0.035368	0.042145	-1.78212	-0.561446
H6_24L			2.91589	4.42215	0.800613	3.62658	0.772908	2.40782	1.3674	1.98481		-1.51		2.91589	4.42215	0.800613	3.62658		-2.11528	-0.795572	0.594494	-0.423015
H7_7L			0.6909	1.53157	0.197634	1.71785	2.11932	4.57511	-0.466114	4.08446		1.61		0.197634	1.71785	0.6909	1.53157		0.493266	-0.18627	2.58543	0.490654
H7_35L			0.370923	1.48304	0.615703	2.16806	0.690971	2.22234	0.622136	2.24343		1.61		0.615703	2.16806	0.370923	1.48304		-0.24478	-0.68502	0.068835	-0.021091
H7_4L			-0.602933	1.62271	0.691818	0.606689	1.29791	1.22203	1.30509	1.89078		1.61		0.691818	0.606689	-0.602933	1.62271		-1.29475	1.01603	0.00718233	0.668752
H8_26L			1.88412	3.46252	0.949353	3.72675	0.535839	1.98862	0.378211	2.01283		8.39		0.949353	3.72675	1.88412	3.46252		0.934764	-0.264224	0.157628	-0.0242115
H8_24L			2.15592	3.73991	0.605835	4.18415	-0.474819	0.854795	1.67715	2.41268		8.39		0.605835	4.18415	2.15592	3.73991		1.55009	-0.444235	-2.15197	-1.55788
H9_13L			0.24814	2.40168	0.585409	2.70106	0.20403	2.15392	0.726998	1.52002		-7.86		0.24814	2.40168	0.585409	2.70106		0.337269	0.299373	-0.522968	0.633899
H9_25L			0.829962	2.75197	0.981809	2.57741	3.2681	4.85531	1.46479	4.61467		-7.86		0.829962	2.75197	0.981809	2.57741		0.151847	-0.174555	1.80331	0.240636
H10_66L			2.71707	4.07752	1.11661	4.79939	-0.374857	2.05871	1.10414	2.23315		-3.09		2.71707	4.07752	1.11661	4.79939		-1.60046	0.72188	-1.47899	-0.174437
H10_16L			1.70318	4.14262	0.860234	4.91198	0.413379	2.25432	1.08153	2.40473		-3.09		1.70318	4.14262	0.860234	4.91198		-0.842942	0.769364	0.668152	0.150411
H10_57L			3.17889	3.51534	0.488611	5.60928	0.584893	1.98611	0.638508	1.64614		-3.09		3.17889	3.51534	0.488611	5.60928		-2.69028	2.09394	-0.0536153	0.33997
H11_54L			2.44529	6.78033	2.86223	6.52167	1.93688	3.11449	1.03075	5.99065		-8.12		2.44529	6.78033	2.86223	6.52167		0.416943	-0.258663	-0.906128	2.87616
H12_24L			1.91259	4.37262	0.130476	3.81118	0.136522	1.54594	0.687006	1.43268		-0.45		1.91259	4.37262	0.130476	3.81118		-1.78212	-0.561446	0.550484	-0.113252
H13_29L			0.886017	2.63819	1.49867	1.95566	-0.251643	3.19336	2.06823	2.04288		-3.03		0.886017	2.63819	1.49867	1.95566		0.612649	-0.682526	2.31987	-1.15049
H13_34L			0.59157	2.45532	1.71681	2.20351	1.97041	4.21466	-0.16385	2.49598		-3.03		0.59157	2.45532	1.71681	2.20351		1.12524	-0.251814	2.13426	1.71868
H13_18L			0.841136	2.12996	0.886725	1.79526	2.40157	1.21039	2.66751	2.86481		-3.03		0.841136	2.12996	0.886725	1.79526		0.045589	-0.334706	-0.265941	-1.65441
H14_16L			2.02889	5.23534	-0.158714	3.8421	0.266545	1.3453	0.277255	1.33978		8.28		-0.158714	3.8421	2.02889	5.23534		2.1876	1.39325	-0.01071	0.005527
H14_44L			2.20974	3.91487	-0.773513	4.32681	0.912416	1.83915	2.84077	1.79786		8.28		-0.773513	4.32681	2.20974	3.91487		2.98325	-0.41194	1.92836	-0.041291
H15_17L			0.429397	2.03034	0.999565	2.4915	1.8092	4.45648	0.182937	4.43838		0.52		0.999565	2.4915	0.429397	2.03034		-0.570168	-0.461163	1.62626	0.018099
H15_7L			0.952546	2.41434	0.244708	1.99536	2.60584	4.79356	0.717266	4.47504		0.52		0.244708	1.99536	0.952546	2.41434		0.707838	0.418981	-1.88857	-0.318513
H16_53L			1.52913	1.97351	2.33248	2.0798	0.549823	2.51361	0.84879	2.5672		-10.57		1.52913	1.97351	2.33248	2.0798		0.803341	0.106292	0.298967	0.053595
H16_83L			0.946462	0.966901	0.53185	1.62303	2.76666	2.831	1.415	3.17214		-10.57		0.946462	0.966901	0.53185	1.62303		-0.414612	0.656133	1.35165	-0.341148
H16_39L			1.41814	0.72568	1.05095	1.96951	0.646076	2.33722	1.3762	2.53308		-10.57		1.41814	0.72568	1.05095	1.96951		-0.367182	1.24383	0.730124	0.195856
H17_32L			0.379345	2.05406	0.050882	1.97647						5.59		0.050882	1.97647	0.379345	2.05406		0.328463	0.077591
H17_67L			0.692333	1.92318	0.705539	2.04919						5.59		0.705539	2.04919	0.692333	1.92318		-0.013206	-0.126014
H18_37L			-0.474819	0.854795	1.67715	2.41268						0.25		1.67715	2.41268	-0.474819	0.854795		-2.15197	-1.55788
H19_21L			0.064438	2.5993	1.05312	2.02409						1.65		1.05312	2.02409	0.064438	2.5993		-0.988677	0.575204
H19_14L			0.300518	1.63607	0.484043	1.24216						1.65		0.484043	1.24216	0.300518	1.63607		-0.183525	0.39391
H19_11L			0.247134	2.2264	0.643835	1.29382						1.65		0.643835	1.29382	0.247134	2.2264		-0.396701	0.932582
H20_45L			2.99936	5.53059	1.64899	3.98773						1.22		1.64899	3.98773	2.99936	5.53059		1.35036	1.54286
H20_31L			3.53684	4.18002	1.28058	5.24161						1.22		1.28058	5.24161	3.53684	4.18002		2.25625	-1.06159
H21_20L			-0.276312	1.83672	0.924568	2.76271						0.16		0.924568	2.76271	-0.276312	1.83672		-1.20088	-0.925993
H21_7L			-0.473401	2.2807	1.2837	1.70358						0.16		1.2837	1.70358	-0.473401	2.2807		-1.7571	0.577119
H22_16L			0.796473	2.16728	0.811185	2.97555						-4.82		0.796473	2.16728	0.811185	2.97555		0.014712	0.80827
H22_29L			0.030285	2.34136	1.35188	1.83391	SD	SD	SD	SD		-4.82		0.030285	2.34136	1.35188	1.83391		1.32159	-0.507447	SD	SD
H23_25L			0.759402	1.7154	0.098872	1.92159	0.470387	0.283106	0.184784	0.129014		5.38		0.098872	1.92159	0.759402	1.7154		0.66053	-0.206182	0.285603	0.154092
H23_27L			0.683191	2.08382	0.74123	1.81091	1.3133	0.95918	0.633814	1.1439		5.38		0.74123	1.81091	0.683191	2.08382		-0.058039	0.272909	0.679482	2.10308
H23_29L			0.312086	2.1591	1.07542	1.20592	1.20177	1.52649	2.51422	0.324938		5.38		1.07542	1.20592	0.312086	2.1591		-0.763337	0.953182	1.31245	1.20155
H24_63L			1.50357	3.75746	1.90447	4.9579	0.559279	1.20096	1.09758	0.716132		-4.74		1.50357	3.75746	1.90447	4.9579		0.400903	1.20043	1.65177	1.66173
H24_50L			2.37019	2.47152	0.157027	7.02341	1.55061	0.613477	0.696507	0.693722		-4.74		2.37019	2.47152	0.157027	7.02341		-2.21316	4.55189	2.17717	0.911713
H25_53L			0.173517	1.26926	0.578527	1.30982	0.673892	0.0709122	0.266081	0.803663		-2.62		0.173517	1.26926	0.578527	1.30982		0.40501	0.040557	0.898532	0.874436
H25_32L			0.128635	1.85545	0.810664	2.23275	0.192194	0.196143	0.242904	0.32343		-2.62		0.128635	1.85545	0.810664	2.23275		0.682029	0.3773	0.435098	0.127287
H25_71L			0.107415	1.51309	0.671828	0.755479	0.41141	0.24769	0.280297	0.0874281		-2.62		0.107415	1.51309	0.671828	0.755479		0.564413	-0.757613	0.131113	0.335118
H26_4L			0.133812	2.79983	2.37543	0.197935	0.754872	0.344906	0.315757	0.438711		-17.71		0.133812	2.79983	2.37543	0.197935		2.24162	-2.6019	0.928635	0.778813
H26_55L			-0.637098	3.58689	1.76103	3.88782	0.158638	0.257422	0.43033	0.205681		-17.71		-0.637098	3.58689	1.76103	3.88782		2.39813	0.300927	0.540056	0.228533
H27_35L			1.31225	5.35191	0.238516	2.66859	0.127881	0.933711	0.434729	0.342749		4.28		0.238516	2.66859	1.31225	5.35191		1.07373	2.68332	0.56261	1.27646
H27_28L			2.42847	3.80538	-1.36631	3.48312	0.369922	0.27153	0.533765	0.350826		4.28		-1.36631	3.48312	2.42847	3.80538		3.79478	0.322254	0.903687	0.622356
H27_39L			2.17052	3.48669	0.636244	1.33622	0.309382	0.661881	0.926824	0.238343		4.28		0.636244	1.33622	2.17052	3.48669		1.53428	2.15047	0.689901	0.568874
H28_71L			2.97167	0.801023	2.74412	2.7761	0.221316	0.0925461	0.462912	0.0514243		1.75		2.74412	2.7761	2.97167	0.801023		0.227542	-1.97507	0.241596	0.14397
H28_53L			1.83148	1.61976	2.5909	2.95351	0.123802	0.485687	0.293509	0.437299		1.75		2.5909	2.95351	1.83148	1.61976		-0.759425	-1.33375	0.417163	0.274091
H29_44L			0.266545	1.3453	0.277255	1.33978	0.380055	0.954999	0.260507	0.886626		4.56		0.277255	1.33978	0.266545	1.3453		-0.01071	0.005527	0.640562	1.84163
H30_46L			0.912416	1.83915	2.84077	1.79786	0.139363	0.313941	0.253948	0.748919		-4.29		0.912416	1.83915	2.84077	1.79786		1.92836	-0.041291	0.39331	1.06286
H31_14L			2.50553	5.15971	0.435271	5.07688	0.541777	0.12309	0.382326	0.807262		5.26		0.435271	5.07688	2.50553	5.15971		2.07025	0.082835	0.924103	0.930352
H31_15L			1.11287	3.75325	-0.069398	3.79989	0.239311	0.237439	0.496313	0.385239		5.26		-0.069398	3.79989	1.11287	3.75325		1.18227	-0.046637	0.711944	0.582584
H32_40L			1.35026	4.45451	0.363197	4.45658	0.61279	0.909298	1.23563	1.46054		-1.04		1.35026	4.45451	0.363197	4.45658		-0.987065	0.002076	1.84842	2.36984
H32_3L			2.83392	4.68957	0.263664	3.78482	0.0337495	0.294472	0.11681	0.746262		-1.04		2.83392	4.68957	0.263664	3.78482		-2.57026	-0.904758	0.139034	0.582881
H32_56L			3.63333	5.23659	1.52494	5.18374	0.545116	0.556533	0.434444	2.60914		-1.04		3.63333	5.23659	1.52494	5.18374		-2.1084	-0.052858	0.110671	2.05261
H33_6L			0.479103	2.13741	0.00842	3.16493	0.584398	0.997695	1.06018	1.08381		-2.05		0.479103	2.13741	0.00842	3.16493		-0.470683	1.02752	1.45637	1.23834
H33_8L			0.620543	2.8898	1.68916	1.96948	0.806235	0.578937	0.108344	0.125455		-2.05		0.620543	2.8898	1.68916	1.96948		1.06862	-0.920325	0.697891	0.453482
H34_26L			2.72643	2.20814	1.41214	3.22909	0.984757	0.994515	0.356855	0.902965		6.96		1.41214	3.22909	2.72643	2.20814		1.31429	-1.02095	0.627902	0.0915505
H34_21L			2.80688	3.45386	1.41786	3.1152	1.1585	0.401279	0.701232	0.699642		6.96		1.41786	3.1152	2.80688	3.45386		1.38902	0.338658	0.814166	0.508445
H35_30L			0.619863	2.94354	1.46976	2.53291	0.100013	0.532019	1.18846	0.845312		-3.67		0.619863	2.94354	1.46976	2.53291		0.849894	-0.41063	1.08845	1.37733
H35_31L			0.810443	2.04414	1.2412	2.66256	0.0568896	0.880856	0.0040496	0.0805352		-3.67		0.810443	2.04414	1.2412	2.66256		0.430759	0.618423	0.05284	0.961391
H35_17L			0.507923	2.02399	1.41764	2.40377	0.152954	0.525184	0.119781	0.129398		-3.67		0.507923	2.02399	1.41764	2.40377		0.909719	0.379775	0.260978	0.538616

## Sheet: Vect Ang ML
Vector Angle (deg)		Medial = positive		Lateral = negative			Mean							Low		High			High minus low
			LF	RH	RF	LH						minus is right higher		Fore	Hind	Fore	Hind		Fore	Hind
H1			0.321883	2.41977	2.09397	-1.10119	0.321883	2.41977	2.09397	-1.10119		-12.28		0.321883	2.41977	2.09397	-1.10119		1.77209	-3.52096	1.77209	-3.52096
H2_24L			-1.71453	1.90025	0.574772	-1.76918	-1.26377	1.44681	1.03897	-1.3599		3.96		0.574772	-1.76918	-1.71453	1.90025		-2.2893	3.66944	-2.30274	2.8067
H2_28L			-0.813016	0.99336	1.50317	-0.950614	-1.22925	0.901739	2.13417	-1.05221		3.96		1.50317	-0.950614	-0.813016	0.99336		-2.31619	1.94397	3.36342	-1.95395
H3_53L			-1.05108	1.21958	2.62904	-0.451829	-4.29558	1.44232	2.35421	-5.06434		-1.85		-1.05108	1.21958	2.62904	-0.451829		3.68012	-1.67141	6.64979	-6.50666
H3_16L			-1.40742	0.583899	1.63929	-1.65259	0.506944	-0.48202	-0.120685	-0.043084		-1.85		-1.40742	0.583899	1.63929	-1.65259		3.04672	-2.23649	-0.627629	0.438936
H4_28L			-4.87143	-0.248294	1.3058	-5.51174	-1.38485	0.184577	1.10858	-1.51197		-1.46		-4.87143	-0.248294	1.3058	-5.51174		6.17723	-5.26344	2.49343	-1.69655
H4_42L			-3.71973	3.13293	3.40262	-4.61695	0.685037	-0.195101	0.0336573	-0.204254		-1.46		-3.71973	3.13293	3.40262	-4.61695		7.12236	-7.74988	0.65138	0.00915333
H5_37L			0.096128	-1.07805	-0.886103	-0.51755	-1.52065	-1.60089	0.016116	-2.07953		-1.78		0.096128	-1.07805	-0.886103	-0.51755		-0.982231	0.560498	-1.53676	0.47864
H5_11L			0.554227	0.238769	0.635998	-0.052687	-0.353015	-1.05627	0.028032	-1.42998		-1.78		0.554227	0.238769	0.635998	-0.052687		0.081771	-0.291456	0.381046	-0.373711
H5_12L			0.870476	-0.606781	-0.11195	0.440985	0.09102	1.44646	0.841756	-2.02268		-1.78		0.870476	-0.606781	-0.11195	0.440985		-0.982426	1.04777	0.750736	-3.46914
H6_23L			-0.835971	0.640299	1.75967	-0.921396	0.157807	1.70943	0.538912	0.190028		-1.51		-0.835971	0.640299	1.75967	-0.921396		2.59564	-1.56169	0.381105	-1.5194
H6_43L			-1.58531	-0.234407	0.776384	-1.83428	0.669007	-1.21788	-1.18328	0.353617		-1.51		-1.58531	-0.234407	0.776384	-1.83428		2.36169	-1.59987	-1.85228	1.5715
H6_24L			-1.73328	0.14784	0.789669	-1.78025	0.554746	-1.04089	0.161427	-0.862548		-1.51		-1.73328	0.14784	0.789669	-1.78025		2.52295	-1.92809	-0.393319	0.178338
H7_7L			0.945943	0.13328	0.180612	0.381635	-0.152821	-1.5327	0.258304	-1.85101		1.61		0.180612	0.381635	0.945943	0.13328		0.765331	-0.248355	-0.411126	0.318315
H7_35L			0.280855	-0.313668	0.093625	-0.61764	0.573165	-0.422253	0.251376	-0.29293		1.61		0.093625	-0.61764	0.280855	-0.313668		0.18723	0.303972	0.32179	-0.129323
H7_4L			0.828313	-0.404915	-0.173265	-0.376758	-1.69875	-0.735361	-0.144982	-1.87621		1.61		-0.173265	-0.376758	0.828313	-0.404915		1.00158	-0.028157	1.55377	-1.14085
H8_26L			-1.82751	-2.3219	-0.695946	-2.04757	-0.401548	-0.994136	-1.19215	-0.442767		8.39		-0.695946	-2.04757	-1.82751	-2.3219		-1.13156	-0.274331	0.790605	-0.551369
H8_24L			-1.21378	-0.879879	0.728178	-2.11149	0.264479	0.303166	0.389396	-0.580932		8.39		0.728178	-2.11149	-1.21378	-0.879879		-1.94196	1.23161	-0.124917	0.884098
H9_13L			-0.067258	-0.859496	0.259889	-1.02165	0.923383	-1.44254	0.0409953	-0.909472		-7.86		-0.067258	-0.859496	0.259889	-1.02165		0.327147	-0.162159	0.882387	-0.533067
H9_25L			-0.638771	-1.25305	-0.203825	-1.83831	-0.698213	-1.62146	-0.247632	-0.79998		-7.86		-0.638771	-1.25305	-0.203825	-1.83831		0.434946	-0.585262	-0.45058	-0.821477
H10_66L			0.07908	3.15449	1.81386	-1.98718	-0.229101	-0.0445835	0.205358	-1.27761		-3.09		0.07908	3.15449	1.81386	-1.98718		1.73478	-5.14167	-0.434459	1.23302
H10_16L			1.38798	0.459176	0.509442	-0.406432	0.128171	-0.620538	-0.504815	-1.08039		-3.09		1.38798	0.459176	0.509442	-0.406432		-0.87854	-0.865608	-0.632986	-0.459856
H10_57L			-1.194	0.72571	0.201971	-3.67444	-0.975531	0.325199	1.48409	-2.06114		-3.09		-1.194	0.72571	0.201971	-3.67444		1.39597	-4.40015	-2.45962	2.38634
H11_54L			0.157807	1.70943	0.538912	0.190028	-0.39879	-1.07721	0.042246	-3.99753		-8.12		0.157807	1.70943	0.538912	0.190028		0.381105	-1.5194	0.441036	-2.92033
H12_24L			0.669007	-1.21788	-1.18328	0.353617	-0.0775877	-1.26484	0.0299657	-0.694052		-0.45		0.669007	-1.21788	-1.18328	0.353617		-1.85228	1.5715	0.107553	0.570788
H13_29L			0.625906	-1.3783	0.009741	-1.58796	0.234139	1.03601	0.010609	1.87372		-3.03		0.625906	-1.3783	0.009741	-1.58796		-0.616165	-0.209667	-0.22353	0.837708
H13_34L			0.562026	-0.07463	0.43038	-0.383057	-1.06592	0.496658	1.64852	-2.50257		-3.03		0.562026	-0.07463	0.43038	-0.383057		-0.131646	-0.308427	-2.71444	2.99923
H13_18L			0.476306	-1.66973	0.044161	-0.616623	-4.06566	2.56157	2.56914	-2.38131		-3.03		0.476306	-1.66973	0.044161	-0.616623		-0.432145	1.05311	-6.6348	4.94288
H14_16L			-0.463298	-1.11115	0.391226	-1.97738	1.00508	-0.295721	1.70236	-0.833647		8.28		0.391226	-1.97738	-0.463298	-1.11115		-0.854524	0.866227	-0.697276	0.537926
H14_44L			0.157655	-1.95425	0.125382	-1.72465	-3.92829	3.63754	5.94083	-4.32397		8.28		0.125382	-1.72465	0.157655	-1.95425		0.032273	-0.229596	9.86912	-7.96151
H15_17L			1.00319	-0.418769	0.517312	-0.248014	0.710031	-1.23878	1.40525	-1.70909		0.52		0.517312	-0.248014	1.00319	-0.418769		0.48588	-0.170755	-0.695215	0.470312
H15_7L			0.143139	-0.425736	-0.01456	-0.337845	-0.84448	1.05782	1.14683	-0.922102		0.52		-0.01456	-0.337845	0.143139	-0.425736		0.157699	-0.087891	1.99131	-1.97993
H16_53L			-2.86683	0.016045	0.015972	-2.49783	-1.61736	0.72607	2.16855	-3.12841		-10.57		-2.86683	0.016045	0.015972	-2.49783		2.8828	-2.51387	3.78591	-3.85448
H16_83L			-1.02872	-1.19439	-0.315904	-1.48197	-1.10349	-3.01342	-0.624235	-2.80002		-10.57		-1.02872	-1.19439	-0.315904	-1.48197		0.712813	-0.287584	-0.479251	-0.213394
H16_39L			-1.2007	-1.02774	-0.135013	-1.64882	-0.731158	-0.67575	0.206529	-1.55945		-10.57		-1.2007	-1.02774	-0.135013	-1.64882		1.06569	-0.621081	0.937687	-0.883695
H17_32L			0.082131	-0.554945	-0.778927	0.195711						5.59		-0.778927	0.195711	0.082131	-0.554945		0.861058	-0.750656
H17_67L			-0.885226	-1.43333	-1.60538	-1.08124						5.59		-1.60538	-1.08124	-0.885226	-1.43333		0.720152	-0.352083
H18_37L			0.264479	0.303166	0.389396	-0.580932						0.25		0.389396	-0.580932	0.264479	0.303166		-0.124917	0.884098
H19_21L			1.10377	-1.68684	-0.386552	-0.678625						1.65		-0.386552	-0.678625	1.10377	-1.68684		1.49033	-1.00821
H19_14L			0.774457	-1.76306	0.036429	-1.51371						1.65		0.036429	-1.51371	0.774457	-1.76306		0.738028	-0.249354
H19_11L			0.891916	-0.877717	0.473109	-0.536082						1.65		0.473109	-0.536082	0.891916	-0.877717		0.418807	-0.341635
H20_45L			-1.04336	-1.35826	0.526976	-1.7138						1.22		0.526976	-1.7138	-1.04336	-1.35826		-1.57034	0.355536
H20_31L			-0.353065	-1.88465	-1.02224	0.113837						1.22		-1.02224	0.113837	-0.353065	-1.88465		0.669176	-1.99849
H21_20L			-0.464377	-0.131654	0.367531	-1.81332						0.16		0.367531	-1.81332	-0.464377	-0.131654		-0.831908	1.68166
H21_7L			0.006175	0.042487	0.043185	-0.741899						0.16		0.043185	-0.741899	0.006175	0.042487		-0.03701	0.784386
H22_16L			0.567589	-0.450201	-0.118485	-0.678564						-4.82		0.567589	-0.450201	-0.118485	-0.678564		-0.686074	-0.228363
H22_29L			-0.311246	-0.790875	-0.891144	-1.48222	SD	SD	SD	SD		-4.82		-0.311246	-0.790875	-0.891144	-1.48222		-0.579898	-0.69135	SD	SD
H23_25L			-0.957665	0.562678	1.58556	-2.07292	0.637463	0.64127	0.656477	0.578815		5.38		1.58556	-2.07292	-0.957665	0.562678		-2.54323	2.63559	0.0190134	1.22009
H23_27L			-0.972717	0.101379	1.62759	-2.19828	0.251972	0.449494	0.699856	0.849063		5.38		1.62759	-2.19828	-0.972717	0.101379		-2.60031	2.29966	0.447884	0.39957
H23_29L			-0.996212	0.31154	1.23911	-1.91223	0.81437	2.39089	1.48268	0.632711		5.38		1.23911	-1.91223	-0.996212	0.31154		-2.23532	2.22377	0.668308	1.75818
H24_63L			-0.076666	-1.51379	-0.179324	-4.06949	0.389333	0.667215	0.761088	0.47934		-4.74		-0.076666	-1.51379	-0.179324	-4.06949		-0.102658	-2.5557	0.614358	0.677836
H24_50L			-0.720914	-0.640625	0.263816	-3.92558	0.48107	0.438509	0.563906	0.512169		-4.74		-0.720914	-0.640625	0.263816	-3.92558		0.98473	-3.28495	0.119737	0.201422
H25_53L			-0.015741	-1.38548	0.01972	-0.729043	0.354939	0.288023	0.184403	0.521494		-2.62		-0.015741	-1.38548	0.01972	-0.729043		0.035461	0.656433	0.418962	0.278047
H25_32L			-0.328442	-1.30586	-0.332309	-0.956073	0.433968	1.01966	1.00701	0.0452011		-2.62		-0.328442	-1.30586	-0.332309	-0.956073		-0.003867	0.349783	0.573039	1.06486
H25_71L			0.11142	-1.10319	0.402486	-0.39704	0.404121	0.278283	0.327895	0.577462		-2.62		0.11142	-1.10319	0.402486	-0.39704		0.291066	0.706149	0.0762254	0.299179
H26_4L			-1.21449	1.72721	0.412986	2.43623	1.29103	1.48519	0.855785	1.63429		-17.71		-1.21449	1.72721	0.412986	2.43623		1.62747	0.709016	1.42113	2.28501
H26_55L			1.68277	0.344804	-0.391768	1.3112	0.0750652	0.849395	0.233555	0.638991		-17.71		1.68277	0.344804	-0.391768	1.3112		-2.07453	0.9664	0.244582	0.759181
H27_35L			-1.17751	1.02125	1.51207	-2.35952	0.43908	0.59616	0.18798	0.178704		4.28		1.51207	-2.35952	-1.17751	1.02125		-2.68958	3.38077	0.62706	0.774864
H27_28L			-0.650832	0.697206	2.0168	-2.16936	0.608149	0.00492641	0.37609	0.0635201		4.28		2.0168	-2.16936	-0.650832	0.697206		-2.66763	2.86657	0.232059	0.0585937
H27_39L			-1.36941	-0.228485	1.41669	-2.97883	1.01523	0.656049	0.166162	0.544765		4.28		1.41669	-2.97883	-1.36941	-0.228485		-2.78609	2.75035	1.16442	1.20071
H28_71L			-4.23542	2.63886	3.13489	-2.54761	0.684025	0.62111	0.584389	0.902944		1.75		3.13489	-2.54761	-4.23542	2.63886		-7.37031	5.18647	0.0996356	0.281834
H28_53L			-3.8959	2.48428	2.00338	-2.21501	0.166899	0.490633	0.429849	0.528116		1.75		2.00338	-2.21501	-3.8959	2.48428		-5.89928	4.69929	0.550153	0.414066
H29_44L			1.00508	-0.295721	1.70236	-0.833647	0.488112	0.372214	1.09546	1.29233		4.56		1.70236	-0.833647	1.00508	-0.295721		-0.697276	0.537926	1.58357	1.66455
H30_46L			-3.92829	3.63754	5.94083	-4.32397	0.332731	0.123136	0.229347	0.757607		-4.29		-3.92829	3.63754	5.94083	-4.32397		9.86912	-7.96151	0.562078	0.634471
H31_14L			1.40746	-2.53823	0.886697	-1.27316	0.62143	0.240893	0.546352	0.568274		5.26		0.886697	-1.27316	1.40746	-2.53823		0.520766	-1.26506	0.0750778	0.327381
H31_15L			0.012598	0.060668	1.92379	-2.14502	0.019427	0.230953	0.213194	0.143389		5.26		1.92379	-2.14502	0.012598	0.060668		-1.9112	2.20569	0.196331	0.219171
H32_40L			-0.592341	0.685737	1.18375	-0.145783	0.455552	0.617419	0.313347	0.101758		-1.04		-0.592341	0.685737	1.18375	-0.145783		1.77609	-0.83152	0.768899	0.515661
H32_3L			-2.03395	3.09909	2.24696	-2.07987	0.226359	0.145544	0.367505	0.281154		-1.04		-2.03395	3.09909	2.24696	-2.07987		4.28091	-5.17896	0.160139	0.193004
H32_56L			0.092854	-0.611359	0.009788	-0.540653	2.04867	0.977511	0.569047	0.795513		-1.04		0.092854	-0.611359	0.009788	-0.540653		-0.083066	0.070706	2.61771	0.181998
H33_6L			-2.27981	0.571366	1.95785	-3.04281	0.372058	0.648557	0.322488	0.42327		-2.05		-2.27981	0.571366	1.95785	-3.04281		4.23766	-3.61418	0.0630199	0.335496
H33_8L			-0.954916	0.880773	2.37925	-3.214	0.24008	0.109307	0.800101	0.235183		-2.05		-0.954916	0.880773	2.37925	-3.214		3.33417	-4.09477	1.04018	0.34449
H34_26L			-1.10906	-3.9106	-1.00931	-3.14024	0.986319	1.8377	0.733339	0.616496		6.96		-1.00931	-3.14024	-1.10906	-3.9106		-0.099746	-0.770363	1.71966	2.45419
H34_21L			-1.09792	-2.11623	-0.239161	-2.45981	1.08559	1.883	1.11904	1.02191		6.96		-0.239161	-2.45981	-1.09792	-2.11623		-0.858755	0.343574	2.18993	2.80693
H35_30L			-0.770691	-0.025973	0.502182	-1.61317	0.936838	0.218784	0.297974	0.121046		-3.67		-0.770691	-0.025973	0.502182	-1.61317		1.27287	-1.5872	0.638864	0.33983
H35_31L			-1.23012	-1.86843	-0.58923	-1.63203	0.00787717	1.26881	0.544578	0.481137		-3.67		-1.23012	-1.86843	-0.58923	-1.63203		0.640886	0.236399	0.5367	0.787672
H35_17L			-0.192667	-0.132849	0.706636	-1.43313	0.519853	1.03427	0.696689	0.109796		-3.67		-0.192667	-0.132849	0.706636	-1.43313		0.899303	-1.30028	0.317737	0.98058
