# Supplementary material for: Sagittal plane fore hoof unevenness is associated with fore and hindlimb asymmetrical force vectors in the sagittal and frontal planes
Source: PLoS One. 2018 Aug 29;13(8):e0203134. doi: 10.1371/journal.pone.0203134 (PMC6114892; doi:10.1371/journal.pone.0203134)
Supplement: S3 File — (XLSX) [file pone.0203134.s003.xlsx]

## Sheet: Left Fore
X	Y	Z	X	Y	Z	X	Y	Z	X	Y	Z	X	Y	Z	X	Y	Z	X	Y	Z	X	Y	Z	X	Y	Z	X	Y	Z	X	Y	Z	X	Y	Z
-0.210075	0.323497	0.962683	0.0288888	-0.0422	0.422771	-0.0678142	0.0387603	0.261107	-0.320747	0.463946	1.5361	-0.0261719	-0.0315942	0.497086	-0.0821799	0.0346909	0.468649	-0.0915543	0.104882	0.80517	-0.493278	-0.125097	1.57404	0.0324791	-0.0362969	0.192377	-0.0213784	0.0181839	0.0993874	-0.0976755	0.236866	0.993449	-0.118417	-0.0534476	0.47226
-0.643706	0.223964	1.96175	0.0512809	-0.044599	0.666201	0.148004	0.0871553	0.28955	-1.042	0.164306	3.08066	0.0944592	-0.0436104	0.565935	0.0253753	0.0505157	0.407099	-0.295924	0.134788	2.15007	-0.511355	-0.11967	2.12655	0.149889	-0.0118095	0.441485	-0.0160775	0.0583084	0.334071	-0.266811	0.141252	1.35675	0.0673733	-0.0248929	0.499376
-0.395869	-0.0317424	1.53585	-0.132565	-0.0389865	1.82532	-0.0629156	0.27884	1.10977	-0.416424	-0.133259	2.06593	-0.0254047	-0.0854532	0.805428	-0.222099	0.154378	2.68902	-0.326385	0.00738408	2.23165	-0.379025	-0.199611	1.96894	0.147985	-0.0233231	0.354912	-0.0980345	0.0820988	1.64749	-0.420273	0.172578	1.64629	0.131512	-0.101137	0.61097
-0.250192	-0.154561	1.77569	-0.36243	0.11485	2.76937	-0.816407	0.093236	2.56831	0.122542	-0.43262	1.90032	-0.504013	-0.0779256	3.38066	-0.22734	0.0257893	1.9323	-0.195914	-0.0709386	1.52809	-0.241246	-0.223422	1.48991	-0.362891	0.0608101	2.03221	-0.0052656	-0.145405	1.29706	-0.669223	-0.0253367	2.14737	0.00860144	-0.155803	0.991632
-0.375754	-0.308625	2.12331	-0.313799	0.0527761	2.4667	-0.121836	-0.0502039	1.74062	0.116785	-0.64203	2.66576	-0.492801	-0.137075	4.5655	-0.413874	0.0413421	2.74953	-0.150623	-0.125255	1.59474	-0.497855	-0.133283	2.10475	-0.619507	-0.11522	1.75345	-0.267233	0.0281488	1.23558	-0.473057	-0.0517558	2.32534	-0.610011	-0.227943	2.10113
-0.659996	-0.22752	2.08076	-0.432264	-0.0910878	3.31425	-0.63251	0.229118	1.5776	-0.548031	-0.542192	3.5042	-0.47296	-0.142018	3.94325	-0.350139	-0.0519209	2.67837	-0.171435	-0.148789	2.39363	-0.320523	-0.34971	3.60231	-0.884401	-0.0566529	2.7382	-0.318489	0.0137758	2.16992	-0.358024	-0.318037	2.78435	-0.641888	-0.216456	2.51077
-0.475465	-0.0371005	2.09989	-0.233667	-0.112588	3.5947	-0.477659	-0.113461	2.38783	-0.610106	-0.316358	3.77635	-0.095904	-0.234968	4.35163	-0.207446	-0.10934	3.39838	-0.151742	-0.145461	2.93712	-0.0972904	-0.280079	2.75887	-0.477454	-0.327176	2.51744	-0.30225	-0.0280094	2.16338	-0.45202	-0.369349	2.96369	-0.258291	-0.290882	2.71556
0.0241168	-0.0565174	1.95637	-0.182356	-0.0964003	4.05198	0.195704	-0.165547	3.08019	-0.307957	-0.157624	3.68851	-0.175275	-0.117836	4.68447	-0.178282	-0.066368	3.34994	-0.170615	-0.134857	2.99639	-0.649655	-0.123693	2.94104	-0.128006	-0.25484	2.77984	-0.376961	-0.0025774	2.44007	-0.290038	-0.332986	3.08772	-0.112786	-0.309641	2.58922
-0.08557	-0.0926217	2.14388	-0.336592	-0.0831992	4.41819	0.0437056	-0.277699	2.50406	-0.198134	-0.100529	3.56006	-0.336708	-0.0481802	4.80824	-0.160375	-0.048033	3.55336	-0.282263	-0.0631341	3.12864	-0.541562	-0.07576	3.14738	-0.330356	-0.301503	3.15126	-0.227193	-0.024167	2.70656	-0.330932	-0.18445	3.19996	-0.17911	-0.180238	2.66561
-0.243063	-0.0337672	2.693	-0.242787	-0.0719155	4.32718	-0.43491	-0.239867	2.93592	0.0212686	-0.0534188	3.2776	-0.0885821	-0.0249615	4.60447	0.0712597	-0.0526085	3.36677	-0.327114	-0.00453802	3.4703	-0.298022	-0.0967324	3.13311	-0.427459	-0.262146	3.49336	-0.159878	-0.00435936	2.56275	-0.252978	-0.129113	3.16361	-0.0699497	-0.0818707	2.59112
-0.105022	-0.0575042	3.02521	-0.0629736	-0.0331035	4.28201	-0.435185	-0.203684	3.21176	0.373656	-0.0980221	3.18294	0.19097	-0.0426087	3.94384	0.159609	-3.90953e-05	3.5528	-0.245566	0.00434848	3.61543	-0.087295	-0.0579855	3.17509	-0.207102	-0.263943	3.43802	-0.128852	0.0405029	2.68633	0.252732	-0.0839647	2.9457	0.115955	-0.0155005	2.48783
-0.165373	-0.132092	3.30842	0.0512033	-0.0207907	4.26219	-0.075066	-0.192281	3.00832	0.418053	-0.0878244	3.48185	0.287508	-0.046547	4.14125	0.127664	0.0364057	3.90763	-0.12961	-0.00304812	3.5448	0.0522047	-0.0726286	3.17363	0.0951129	-0.226095	3.27451	-0.0467293	0.0922828	2.60918	0.397169	-0.00200203	3.08964	0.11134	0.0136564	2.62724
0.0514311	-0.158614	3.43474	0.149848	0.00064646	4.3708	0.190822	-0.0491184	2.92663	0.130669	-0.0450487	4.0874	0.234499	0.00382048	4.7596	0.00746551	0.0354684	4.36068	-0.0927017	0.00584029	3.62526	0.10722	-0.109317	3.42216	0.340455	-0.178958	3.3541	0.011219	0.139152	2.70027	0.213294	0.0122499	3.48281	0.0244853	0.0157305	2.83791
0.0430525	-0.141044	3.79645	0.11673	0.0219762	4.78236	0.507763	0.0236651	2.85504	-0.0783559	-0.0846656	4.73299	0.0167241	-0.000194316	5.47994	-0.183431	0.045611	5.03149	-0.107887	0.0109337	3.86731	-0.131439	-0.0521878	3.93547	0.181719	-0.197863	3.93694	-0.0323591	0.130084	3.1338	-0.0601168	0.0464628	4.00064	-0.0833435	-0.0039608	3.11961
-0.0545813	-0.00856583	4.15156	-0.00652766	0.033481	5.2091	0.484996	0.0771669	3.14916	-0.353808	-0.112329	5.3181	-0.181693	-0.0023845	6.40047	-0.336273	0.0440685	5.55811	-0.115975	0.00862505	4.06577	-0.336816	-0.0405387	4.45583	-0.17016	-0.245899	4.68368	-0.129109	0.0994806	3.59794	-0.2765	0.0157829	4.54343	-0.20706	-0.0176166	3.48451
-0.132213	0.0192545	4.50555	-0.157417	0.0480421	5.7532	0.216374	0.0466369	3.68866	-0.501653	-0.136835	5.7781	-0.317648	-0.0438734	7.13395	-0.360159	0.042716	5.89523	-0.129743	0.00158368	4.4369	-0.544531	-0.116652	5.00678	-0.454046	-0.319366	5.38001	-0.223134	0.092048	4.0977	-0.451746	-0.0423065	5.0318	-0.28126	-0.0405817	3.81449
-0.256368	-0.0746871	4.8632	-0.302773	0.0669105	6.34463	-0.159577	-0.0542993	4.30989	-0.500106	-0.147513	6.05327	-0.380428	-0.0530871	7.62698	-0.322569	0.0570846	6.06248	-0.17402	-0.0288635	4.86755	-0.622012	-0.135312	5.40859	-0.548481	-0.376146	5.79121	-0.294788	0.0600004	4.52113	-0.525374	-0.0396279	5.40186	-0.312271	-0.0470434	4.06748
-0.29191	-0.137788	5.15646	-0.39624	0.0674228	6.80021	-0.427124	-0.151117	4.82252	-0.43692	-0.127679	6.17264	-0.370464	-0.0249689	7.93561	-0.251822	0.0625602	6.20914	-0.239432	-0.0434581	5.24686	-0.583544	-0.11542	5.65965	-0.515647	-0.397818	6.02136	-0.330599	0.0509904	4.83651	-0.501749	-0.0309037	5.61109	-0.298123	-0.0590667	4.26087
-0.273941	-0.0852086	5.41261	-0.428644	0.0823794	7.11959	-0.577292	-0.192792	5.31617	-0.322502	-0.0866573	6.22761	-0.318013	-0.0308875	8.10688	-0.22567	0.0599268	6.40176	-0.285037	-0.0730597	5.63607	-0.520747	-0.104466	5.82121	-0.446506	-0.409533	6.2108	-0.331163	0.0837891	5.07343	-0.417048	0.00861638	5.73142	-0.258583	-0.0751733	4.42136
-0.291322	-0.0206384	5.67996	-0.39321	0.0759094	7.30438	-0.612945	-0.172651	5.70138	-0.235979	-0.0405381	6.3265	-0.2773	-0.00314123	8.27257	-0.249396	0.0693178	6.66376	-0.304822	-0.0776474	5.9526	-0.412631	-0.100322	5.94995	-0.414465	-0.418717	6.4388	-0.30652	0.0899458	5.24527	-0.331855	0.0443411	5.866	-0.232304	-0.0947206	4.57524
-0.289694	-0.0557081	5.93596	-0.324224	0.0781765	7.39895	-0.546623	-0.202071	5.95011	-0.208067	-0.0297173	6.48824	-0.240424	-0.0137409	8.48734	-0.301582	0.0613044	7.01427	-0.296056	-0.0791915	6.20535	-0.382647	-0.0839968	6.15114	-0.4786	-0.440321	6.77951	-0.289961	0.0922264	5.43224	-0.29766	0.0482556	6.06134	-0.211861	-0.114599	4.74479
-0.271227	-0.114175	6.21937	-0.259669	0.079244	7.52409	-0.47372	-0.196092	6.15781	-0.241776	-0.0170401	6.73612	-0.240973	-0.0261326	8.7857	-0.35346	0.0505589	7.36847	-0.278339	-0.0710495	6.43183	-0.40137	-0.0667983	6.35961	-0.571133	-0.468349	7.15895	-0.289463	0.0958928	5.65536	-0.313045	0.0539674	6.31496	-0.207936	-0.127681	4.9412
-0.298472	-0.142341	6.4989	-0.228165	0.0808855	7.70031	-0.435591	-0.229781	6.43029	-0.303105	-0.000836092	7.03296	-0.277594	-0.0270165	9.13505	-0.379348	0.0700866	7.65516	-0.26545	-0.0630347	6.66189	-0.457333	-0.0611142	6.65986	-0.620951	-0.491551	7.47645	-0.295035	0.0721287	5.91021	-0.361269	0.034835	6.60434	-0.216826	-0.152306	5.14998
-0.317853	-0.110406	6.78352	-0.233832	0.0830534	7.92989	-0.459005	-0.298574	6.76349	-0.350673	0.0127746	7.32202	-0.300268	-0.0554361	9.44379	-0.375998	0.0973242	7.89118	-0.260644	-0.0600266	6.89314	-0.496401	-0.0575351	6.93152	-0.612048	-0.510563	7.71123	-0.320257	0.0634955	6.19488	-0.419395	0.0266124	6.89377	-0.230388	-0.175037	5.37198
-0.327487	-0.0681501	7.04838	-0.25825	0.0812859	8.21828	-0.533081	-0.289614	7.12041	-0.366068	0.0405158	7.54858	-0.307638	-0.0567237	9.72088	-0.361799	0.115108	8.12446	-0.267583	-0.0611787	7.12793	-0.515616	-0.0659557	7.21683	-0.574629	-0.525485	7.90096	-0.347524	0.068936	6.49636	-0.446256	0.0307193	7.1486	-0.232787	-0.19231	5.58762
-0.308078	-0.0602668	7.332	-0.288689	0.070705	8.52697	-0.593381	-0.297369	7.47156	-0.336813	0.0465927	7.72536	-0.299244	-0.0845484	9.97117	-0.361918	0.140772	8.36911	-0.281023	-0.0621059	7.36658	-0.502221	-0.0747954	7.43663	-0.539385	-0.5366	8.0909	-0.372139	0.0613651	6.79644	-0.438045	0.0231566	7.37393	-0.229772	-0.208223	5.77658
-0.313041	-0.104948	7.59153	-0.322342	0.0618745	8.82472	-0.634059	-0.297499	7.79457	-0.297931	0.0608472	7.90818	-0.288566	-0.0967661	10.1952	-0.372054	0.157803	8.62377	-0.292743	-0.0645743	7.60141	-0.496118	-0.0756436	7.67377	-0.527213	-0.546951	8.31778	-0.377588	0.0776408	7.07037	-0.418425	0.0278448	7.57995	-0.223592	-0.206306	5.94242
-0.324101	-0.132649	7.85055	-0.344813	0.0559868	9.10068	-0.646653	-0.250492	8.07273	-0.280814	0.0864832	8.11919	-0.284501	-0.0906852	10.4325	-0.388969	0.158604	8.88534	-0.300501	-0.0667192	7.82781	-0.495381	-0.0702109	7.89183	-0.53358	-0.563828	8.56249	-0.376015	0.093334	7.32823	-0.394484	0.0287576	7.78747	-0.208622	-0.209559	6.10975
-0.351939	-0.121439	8.09841	-0.347704	0.0525634	9.33488	-0.618842	-0.247804	8.31206	-0.28058	0.0930391	8.35312	-0.274106	-0.107067	10.661	-0.403119	0.168968	9.13196	-0.303941	-0.0692467	8.04518	-0.499709	-0.0825365	8.13953	-0.532963	-0.579565	8.78623	-0.373527	0.0976395	7.57165	-0.38922	0.0288711	8.02366	-0.200591	-0.205158	6.27965
-0.366793	-0.0943421	8.34732	-0.341818	0.0578776	9.53158	-0.597375	-0.230991	8.53393	-0.290205	0.0956681	8.60098	-0.275396	-0.0933712	10.871	-0.407508	0.181312	9.35258	-0.301458	-0.0779745	8.25366	-0.504118	-0.0988319	8.37827	-0.518735	-0.588539	8.97928	-0.371999	0.118794	7.81297	-0.401563	0.0394167	8.27926	-0.193033	-0.198806	6.44921
-0.362637	-0.098149	8.58306	-0.325083	0.0592416	9.71673	-0.580702	-0.213338	8.76459	-0.300935	0.0907385	8.84478	-0.267582	-0.0933553	11.059	-0.39849	0.180704	9.5425	-0.297598	-0.0893924	8.46342	-0.502325	-0.111831	8.61842	-0.491853	-0.597814	9.14969	-0.370437	0.137819	8.05795	-0.419122	0.0476902	8.53517	-0.183789	-0.202586	6.61888
-0.356763	-0.138275	8.80072	-0.318182	0.0696549	9.90291	-0.570639	-0.224037	8.99946	-0.306119	0.0760715	9.07893	-0.252895	-0.0887052	11.205	-0.387742	0.182965	9.71353	-0.295528	-0.0993088	8.67674	-0.494703	-0.114209	8.82055	-0.460733	-0.610215	9.31514	-0.370327	0.141541	8.29626	-0.427526	0.0702326	8.77527	-0.177108	-0.194165	6.78222
-0.329444	-0.166943	8.99928	-0.314473	0.0744595	10.0959	-0.571276	-0.217699	9.23575	-0.302567	0.0787124	9.29261	-0.238468	-0.0678653	11.3316	-0.379303	0.188712	9.87653	-0.292682	-0.112269	8.89102	-0.482483	-0.117033	9.01515	-0.435381	-0.62159	9.48219	-0.372109	0.162119	8.53092	-0.420614	0.0911372	8.98914	-0.164113	-0.191202	6.94254
-0.320394	-0.162771	9.17691	-0.319834	0.0849448	10.2908	-0.56587	-0.220225	9.46164	-0.287765	0.0799407	9.48747	-0.217238	-0.067147	11.4409	-0.372035	0.185108	10.0318	-0.288524	-0.128308	9.10006	-0.458666	-0.126984	9.18348	-0.411347	-0.630031	9.6445	-0.368987	0.176998	8.76125	-0.406504	0.109611	9.18268	-0.146776	-0.187632	7.09513
-0.30168	-0.141472	9.34574	-0.319822	0.0925503	10.4731	-0.548551	-0.227411	9.66829	-0.272935	0.0791365	9.67034	-0.201441	-0.0475863	11.5396	-0.36705	0.186089	10.1853	-0.28415	-0.141991	9.29697	-0.432237	-0.142939	9.35159	-0.381053	-0.640746	9.78267	-0.359662	0.177827	8.97124	-0.390706	0.139516	9.36176	-0.127718	-0.182116	7.23807
-0.280896	-0.147125	9.50256	-0.31928	0.105694	10.6346	-0.524941	-0.228963	9.85872	-0.262131	0.0830812	9.84605	-0.18538	-0.0380587	11.6332	-0.356791	0.193843	10.3101	-0.277068	-0.155566	9.47704	-0.399693	-0.148216	9.49414	-0.342602	-0.65197	9.89715	-0.350836	0.193047	9.17324	-0.374184	0.159148	9.53925	-0.11013	-0.183729	7.38007
-0.244871	-0.176988	9.65334	-0.309748	0.114448	10.7737	-0.491691	-0.244467	10.0278	-0.249772	0.0816321	10.0125	-0.167982	-0.0349045	11.7157	-0.339521	0.195084	10.4011	-0.26594	-0.166942	9.63517	-0.363083	-0.146157	9.61945	-0.294372	-0.660816	9.99486	-0.337601	0.196499	9.36036	-0.361868	0.183205	9.71305	-0.0969319	-0.175626	7.52021
-0.208233	-0.199343	9.77581	-0.295589	0.124701	10.8864	-0.459954	-0.253237	10.182	-0.235027	0.0878692	10.1604	-0.153858	-0.0214579	11.7855	-0.317188	0.197369	10.4796	-0.252752	-0.171704	9.77298	-0.320501	-0.143168	9.71747	-0.24107	-0.667506	10.0803	-0.321365	0.189229	9.53793	-0.344705	0.207217	9.87492	-0.0757877	-0.179749	7.65458
-0.171865	-0.192846	9.87127	-0.277131	0.129933	10.9784	-0.42522	-0.269243	10.3253	-0.213141	0.0940616	10.2843	-0.132295	-0.0270364	11.844	-0.296865	0.206607	10.5329	-0.237333	-0.1764	9.89237	-0.273523	-0.14692	9.80414	-0.186446	-0.677603	10.1562	-0.308631	0.193946	9.7143	-0.320823	0.218582	10.0217	-0.0534533	-0.183095	7.77994
-0.128647	-0.177365	9.93645	-0.257426	0.13607	11.0599	-0.38783	-0.282675	10.4489	-0.181641	0.0945442	10.3817	-0.112865	-0.0231856	11.8841	-0.275621	0.211914	10.5822	-0.219777	-0.182013	9.99228	-0.216129	-0.15507	9.86702	-0.136899	-0.68654	10.2183	-0.2918	0.189446	9.87556	-0.292764	0.23376	10.1518	-0.0343447	-0.179622	7.89972
-0.0922227	-0.179927	9.98863	-0.240431	0.142381	11.1299	-0.352366	-0.283129	10.5577	-0.146186	0.0923625	10.4602	-0.0895341	-0.0234037	11.911	-0.251842	0.214256	10.6191	-0.200569	-0.183884	10.076	-0.165909	-0.158648	9.91965	-0.0879686	-0.692266	10.2608	-0.273651	0.183934	10.0218	-0.258361	0.23658	10.2651	-0.00740116	-0.184919	8.01195
-0.027552	-0.198112	10.0222	-0.221106	0.146621	11.1935	-0.310439	-0.290514	10.647	-0.107404	0.0857871	10.5225	-0.063707	-0.0332861	11.9133	-0.227916	0.223344	10.6418	-0.179324	-0.184222	10.1426	-0.108606	-0.14772	9.95421	-0.0345416	-0.697075	10.2878	-0.257631	0.194656	10.1504	-0.222358	0.234089	10.3703	0.0238177	-0.18306	8.11307
0.0233524	-0.219563	10.0507	-0.205273	0.153849	11.2421	-0.266488	-0.289465	10.7182	-0.0666934	0.081456	10.5712	-0.0403689	-0.0311936	11.9014	-0.205823	0.23	10.652	-0.155439	-0.184997	10.1941	-0.0532746	-0.142959	9.97715	0.0242045	-0.703349	10.3071	-0.235833	0.197192	10.2527	-0.183458	0.233576	10.4593	0.05295	-0.185293	8.20473
0.0836164	-0.221388	10.0515	-0.183186	0.153912	11.2767	-0.220068	-0.28159	10.7696	-0.0228435	0.0762825	10.6064	-0.0131389	-0.0427851	11.8685	-0.178661	0.227172	10.6467	-0.130275	-0.184233	10.23	0.00239736	-0.154184	9.97407	0.0838257	-0.708763	10.3218	-0.214206	0.201891	10.3337	-0.141557	0.223397	10.536	0.0837976	-0.184532	8.28574
0.135118	-0.20243	10.0307	-0.163435	0.15826	11.2976	-0.168445	-0.283046	10.8034	0.0234258	0.0732094	10.6299	0.0121761	-0.0486468	11.8102	-0.151543	0.227913	10.631	-0.103838	-0.184467	10.2516	0.0617059	-0.160717	9.96104	0.141566	-0.71104	10.3196	-0.193711	0.217814	10.4012	-0.101801	0.220103	10.5988	0.115738	-0.180992	8.35737
0.193454	-0.194607	9.98075	-0.137269	0.155875	11.3049	-0.114878	-0.27147	10.8203	0.0732748	0.0719639	10.6339	0.0376018	-0.0515615	11.7376	-0.125279	0.227763	10.6048	-0.0759769	-0.186431	10.2614	0.121237	-0.157345	9.93268	0.198601	-0.712332	10.3025	-0.169754	0.222491	10.4547	-0.055874	0.216215	10.6429	0.147187	-0.18061	8.42048
0.255793	-0.210961	9.93093	-0.112274	0.1577	11.2962	-0.0577023	-0.263637	10.8264	0.12627	0.066603	10.6264	0.0657677	-0.0640096	11.6435	-0.0973504	0.222086	10.5658	-0.0475585	-0.187463	10.2574	0.180268	-0.155457	9.89425	0.255419	-0.712505	10.2741	-0.145261	0.228397	10.4942	-0.00856231	0.210899	10.6741	0.178759	-0.17346	8.47555
0.316905	-0.230042	9.86393	-0.0839522	0.155717	11.2771	0.00182688	-0.259465	10.8204	0.179511	0.0659547	10.6084	0.0909605	-0.0641077	11.5327	-0.0708826	0.217616	10.518	-0.0186762	-0.189035	10.2417	0.236546	-0.155532	9.8374	0.31374	-0.710562	10.2432	-0.12069	0.239501	10.5247	0.0406313	0.216373	10.6896	0.211538	-0.172052	8.52479
0.379605	-0.221831	9.79188	-0.0566265	0.156052	11.246	0.0619151	-0.244303	10.7998	0.233785	0.0640969	10.581	0.11899	-0.0727228	11.4067	-0.0432812	0.215677	10.458	0.010758	-0.190879	10.2119	0.298193	-0.154658	9.7664	0.372663	-0.709008	10.2112	-0.0911454	0.237022	10.5506	0.0937927	0.217276	10.693	0.244144	-0.16813	8.56111
0.434297	-0.205557	9.69125	-0.0297828	0.153899	11.2076	0.124571	-0.237329	10.7675	0.28809	0.0615792	10.5429	0.14582	-0.0790491	11.2612	-0.0138357	0.209422	10.3841	0.0407809	-0.191726	10.17	0.353647	-0.160902	9.67834	0.43253	-0.708007	10.1714	-0.0618238	0.237853	10.5721	0.145095	0.222381	10.6829	0.278708	-0.162835	8.58902
0.498021	-0.202606	9.57514	-0.00243022	0.153874	11.1598	0.185875	-0.22855	10.7275	0.342478	0.0620446	10.4894	0.171145	-0.0777429	11.1061	0.0166792	0.201386	10.2976	0.0713035	-0.192601	10.1137	0.412217	-0.16386	9.58572	0.490388	-0.705782	10.115	-0.031397	0.242706	10.592	0.197998	0.229602	10.6567	0.313375	-0.162002	8.60757
0.548629	-0.213785	9.44221	0.0233796	0.153243	11.101	0.246396	-0.215795	10.6799	0.397974	0.0590061	10.4247	0.198654	-0.0876483	10.9357	0.0472266	0.19575	10.1952	0.102142	-0.192883	10.0435	0.467832	-0.152058	9.48336	0.545721	-0.700896	10.046	0.00192642	0.236635	10.6077	0.253667	0.229185	10.6185	0.348551	-0.155571	8.62088
0.61178	-0.219791	9.31187	0.0513413	0.153563	11.0333	0.308634	-0.211224	10.627	0.453626	0.0571797	10.3459	0.223126	-0.0850758	10.7551	0.0782428	0.187528	10.0834	0.132971	-0.19244	9.96327	0.521814	-0.149674	9.36875	0.599181	-0.695679	9.97191	0.0339036	0.237257	10.6054	0.308981	0.235462	10.5664	0.383644	-0.15418	8.62631
0.663296	-0.215849	9.16983	0.0772091	0.155318	10.9544	0.368635	-0.202686	10.5683	0.508051	0.0555583	10.2526	0.249201	-0.088187	10.5676	0.108181	0.179009	9.9594	0.163754	-0.192469	9.87306	0.571313	-0.160291	9.23775	0.654042	-0.693057	9.89891	0.0665808	0.238802	10.5963	0.369257	0.237507	10.5001	0.417793	-0.150814	8.62203
0.716438	-0.204701	9.01621	0.105321	0.15576	10.8705	0.428715	-0.196512	10.5042	0.561114	0.0526738	10.1479	0.274314	-0.0925203	10.3638	0.137216	0.174703	9.82653	0.194073	-0.191934	9.7719	0.618481	-0.160353	9.09983	0.708078	-0.690358	9.82427	0.100322	0.230659	10.58	0.428127	0.237021	10.4236	0.453433	-0.147246	8.60822
0.765097	-0.195199	8.84355	0.130163	0.159421	10.7744	0.489021	-0.195086	10.4387	0.612899	0.050382	10.0309	0.297577	-0.0863197	10.1506	0.166152	0.170013	9.68398	0.223737	-0.191071	9.66186	0.668995	-0.151549	8.9597	0.759994	-0.686683	9.7351	0.132852	0.229637	10.549	0.486396	0.240004	10.3426	0.487868	-0.147905	8.5857
0.812124	-0.200345	8.65573	0.156033	0.160172	10.672	0.545783	-0.192141	10.3654	0.662507	0.0466972	9.90175	0.323231	-0.0934755	9.92795	0.194792	0.16185	9.53419	0.252774	-0.191416	9.54371	0.71366	-0.15216	8.81599	0.809451	-0.682302	9.62969	0.164624	0.227953	10.5038	0.545377	0.234242	10.2522	0.521833	-0.143908	8.5538
0.857167	-0.207964	8.4748	0.18033	0.163511	10.5589	0.60175	-0.193051	10.2854	0.711185	0.0429056	9.76267	0.343904	-0.08723	9.69343	0.224681	0.155712	9.37604	0.280752	-0.190967	9.4169	0.756633	-0.151578	8.66109	0.856577	-0.677593	9.5167	0.197179	0.219133	10.4464	0.599804	0.23228	10.1516	0.556674	-0.144366	8.5159
0.897389	-0.203698	8.28263	0.204412	0.164409	10.4395	0.657385	-0.194825	10.1972	0.759059	0.0378371	9.61284	0.365358	-0.0868329	9.4541	0.253673	0.15156	9.21608	0.307919	-0.190192	9.28427	0.794012	-0.148155	8.49659	0.904269	-0.67187	9.40145	0.226303	0.217905	10.3781	0.65499	0.226825	10.0436	0.590007	-0.142043	8.46677
0.940406	-0.18682	8.07907	0.227762	0.165839	10.3084	0.710334	-0.197485	10.1004	0.803477	0.0332326	9.45138	0.384788	-0.0885233	9.20281	0.280987	0.14429	9.05147	0.334105	-0.1909	9.14562	0.83219	-0.152579	8.32616	0.952184	-0.666039	9.28468	0.255544	0.212817	10.2997	0.70744	0.214333	9.92299	0.624735	-0.13838	8.40864
0.974475	-0.179062	7.85675	0.249944	0.164546	10.1692	0.762227	-0.201097	9.99411	0.846096	0.0287804	9.27717	0.401741	-0.079599	8.93931	0.307392	0.138935	8.8882	0.359019	-0.190901	9.00388	0.865456	-0.152932	8.1561	0.998624	-0.661791	9.16116	0.283314	0.202418	10.2066	0.756017	0.209297	9.79139	0.65767	-0.136978	8.34052
1.00183	-0.188045	7.63143	0.271694	0.162476	10.0219	0.813687	-0.204097	9.87788	0.885943	0.022079	9.09441	0.418191	-0.0843277	8.66689	0.332416	0.135331	8.71868	0.382612	-0.190557	8.85879	0.904228	-0.141304	7.98696	1.04152	-0.655228	9.02204	0.30918	0.19958	10.1029	0.805149	0.199587	9.64714	0.690515	-0.131666	8.26348
1.03192	-0.189562	7.39598	0.292003	0.159003	9.86297	0.86092	-0.209155	9.75361	0.920827	0.0180042	8.90177	0.430756	-0.0764158	8.38366	0.35609	0.127745	8.54552	0.405063	-0.191697	8.71043	0.938154	-0.138942	7.80722	1.08217	-0.646596	8.86944	0.334776	0.192026	9.98722	0.848911	0.190259	9.48743	0.724286	-0.129046	8.17963
1.0512	-0.178719	7.15658	0.313487	0.157118	9.69746	0.90669	-0.211848	9.61873	0.953935	0.0131911	8.69678	0.44319	-0.0743769	8.09285	0.377874	0.121507	8.36482	0.426043	-0.191927	8.55644	0.967988	-0.147008	7.61722	1.12104	-0.637572	8.70932	0.359082	0.182197	9.85505	0.890217	0.182736	9.31481	0.754599	-0.124325	8.0843
1.07339	-0.16919	6.90965	0.333007	0.153033	9.52111	0.950457	-0.215885	9.4744	0.982543	0.00840913	8.47701	0.452849	-0.0741144	7.78819	0.397835	0.118286	8.17319	0.445621	-0.191097	8.39746	0.995739	-0.141314	7.4245	1.15874	-0.629224	8.54307	0.380935	0.179757	9.71283	0.928771	0.168705	9.12459	0.785368	-0.117656	7.98141
1.08407	-0.164724	6.64139	0.35115	0.149988	9.33137	0.990133	-0.222261	9.31927	1.0072	0.00590785	8.24839	0.459874	-0.0648761	7.47832	0.415796	0.11103	7.97404	0.464028	-0.191041	8.23505	1.02046	-0.134466	7.22874	1.19344	-0.621129	8.37384	0.402495	0.171349	9.56221	0.959773	0.161285	8.92065	0.81393	-0.113083	7.86848
1.08978	-0.159897	6.37469	0.368116	0.145612	9.12845	1.02715	-0.22431	9.15466	1.02808	0.00134246	8.00873	0.466531	-0.0685226	7.15704	0.431819	0.103898	7.7636	0.480934	-0.190236	8.06572	1.0433	-0.133073	7.03199	1.22374	-0.611205	8.18879	0.421988	0.162702	9.39345	0.989944	0.152404	8.70537	0.84101	-0.104351	7.74629
1.08552	-0.156166	6.09364	0.384584	0.1427	8.91562	1.06148	-0.229175	8.98125	1.04338	-0.0025474	7.7562	0.468824	-0.0607377	6.82345	0.444973	0.100865	7.54158	0.49653	-0.188302	7.88967	1.0613	-0.128885	6.82805	1.24813	-0.600174	7.979	0.439242	0.159934	9.21415	1.01324	0.142118	8.47056	0.867705	-0.0979473	7.6159
1.07794	-0.153191	5.81173	0.397691	0.138677	8.68618	1.09062	-0.234049	8.79955	1.05495	-0.00644112	7.49017	0.47007	-0.0585887	6.48011	0.456284	0.094083	7.30817	0.510715	-0.187169	7.7073	1.07699	-0.121276	6.6186	1.26916	-0.587406	7.75202	0.455085	0.150861	9.02548	1.03078	0.137277	8.2203	0.889249	-0.0897004	7.47169
1.06902	-0.140461	5.52792	0.409531	0.134308	8.443	1.11661	-0.235709	8.60354	1.0601	-0.0115857	7.21213	0.467691	-0.0577657	6.12241	0.464423	0.0865742	7.06267	0.523194	-0.185407	7.51582	1.08336	-0.122086	6.39215	1.2841	-0.571795	7.51447	0.467452	0.144164	8.8226	1.04588	0.125984	7.96023	0.909062	-0.081378	7.31212
1.05385	-0.127356	5.2289	0.419588	0.131562	8.18637	1.139	-0.241236	8.39962	1.05843	-0.0153782	6.92028	0.461787	-0.049822	5.75973	0.469835	0.083705	6.80646	0.533448	-0.182709	7.31727	1.08621	-0.117089	6.16893	1.295	-0.556932	7.26651	0.480098	0.141029	8.60116	1.05308	0.117192	7.68365	0.922573	-0.0755332	7.14503
1.02709	-0.122604	4.92325	0.42845	0.128712	7.91125	1.15714	-0.24442	8.18333	1.05167	-0.0201678	6.61441	0.452634	-0.0512052	5.39281	0.473277	0.0781418	6.53664	0.540488	-0.18039	7.11258	1.08464	-0.106178	5.93917	1.30362	-0.543017	6.99904	0.492741	0.131038	8.35698	1.05728	0.109044	7.392	0.929419	-0.0650073	6.96416
0.997809	-0.122155	4.59218	0.434271	0.127677	7.61851	1.17109	-0.246293	7.95329	1.03871	-0.0255609	6.29514	0.437005	-0.0418777	5.01219	0.474819	0.0714114	6.25822	0.544695	-0.17683	6.89535	1.07964	-0.0986839	5.71246	1.29997	-0.52446	6.70436	0.501555	0.124301	8.09443	1.05597	0.0955394	7.09089	0.932488	-0.0575704	6.76695
0.953432	-0.108901	4.28791	0.437824	0.12544	7.30743	1.18165	-0.249974	7.71089	1.01563	-0.0306332	5.96335	0.423858	-0.0381369	4.63494	0.4736	0.0679492	5.97158	0.54476	-0.169737	6.66579	1.07062	-0.10023	5.45331	1.28542	-0.500885	6.37688	0.506541	0.119254	7.82409	1.04625	0.0882138	6.78075	0.931535	-0.0485803	6.55913
0.904671	-0.0932462	3.95407	0.438503	0.125156	6.97793	1.18725	-0.250496	7.45302	0.981489	-0.0377221	5.61658	0.41096	-0.0370621	4.26712	0.470145	0.0614293	5.67433	0.543694	-0.16386	6.42832	1.05595	-0.0911222	5.19598	1.25946	-0.472573	6.03215	0.508638	0.108835	7.53651	1.03473	0.0768469	6.45556	0.93183	-0.0402047	6.33696
0.840127	-0.0865045	3.68043	0.437719	0.122879	6.63058	1.18724	-0.251086	7.18102	0.949868	-0.0413467	5.26154	0.397921	-0.0304108	3.89642	0.466928	0.0545387	5.37437	0.544618	-0.159612	6.18405	1.03141	-0.0819107	4.92598	1.21881	-0.440954	5.66187	0.506849	0.102989	7.22718	1.0157	0.0677105	6.11229	0.930829	-0.0326452	6.10529
0.790496	-0.092065	3.39551	0.433711	0.12203	6.26981	1.18259	-0.251903	6.89336	0.913982	-0.045619	4.89829	0.383341	-0.0303547	3.53293	0.460125	0.0511311	5.06757	0.543204	-0.153215	5.92857	0.998496	-0.0724439	4.66241	1.1589	-0.404347	5.26445	0.503773	0.0970648	6.90133	0.988063	0.0646327	5.75493	0.918292	-0.0218428	5.85702
0.683114	-0.0821171	3.21421	0.426678	0.116929	5.89405	1.1697	-0.250713	6.58734	0.860318	-0.0522303	4.51524	0.362738	-0.0239391	3.17214	0.453018	0.0456831	4.75416	0.535467	-0.145024	5.65518	0.957145	-0.0640671	4.37718	1.07476	-0.362152	4.83457	0.498426	0.0873218	6.55571	0.956439	0.0594578	5.38759	0.901252	-0.0117972	5.5924
0.645893	-0.0834419	2.96952	0.417074	0.115518	5.50027	1.14684	-0.246945	6.26219	0.805192	-0.0520298	4.12602	0.341984	-0.0228958	2.81929	0.446675	0.0383154	4.44046	0.524248	-0.13646	5.36299	0.894242	-0.0468915	4.08824	0.969477	-0.316508	4.39242	0.488803	0.0821091	6.19142	0.91774	0.0638896	5.00076	0.875313	-0.00234534	5.31125
0.593816	-0.0868424	2.78877	0.401606	0.111632	5.08986	1.11877	-0.237291	5.92138	0.740229	-0.0502072	3.72897	0.315428	-0.0206573	2.50186	0.437797	0.034878	4.11771	0.509701	-0.127299	5.0576	0.809862	-0.0381702	3.78238	0.844536	-0.281219	3.99849	0.477014	0.075399	5.81279	0.864239	0.0767444	4.5963	0.844576	0.00658111	5.01466
0.573704	-0.0894626	2.62932	0.3812	0.108752	4.66631	1.08547	-0.229873	5.57023	0.664045	-0.0431061	3.34269	0.284119	-0.00909529	2.17781	0.428586	0.0316751	3.78865	0.491874	-0.114693	4.73664	0.713957	-0.0345763	3.50932	0.703341	-0.269075	3.63426	0.458903	0.0662344	5.41753	0.779463	0.0813762	4.15479	0.809278	0.0115045	4.70312
0.587287	-0.100637	2.45299	0.350415	0.106846	4.2264	1.0503	-0.223673	5.20828	0.587939	-0.0344553	3.00501	0.251119	-0.00240683	1.87418	0.416445	0.0262931	3.46115	0.470419	-0.101228	4.39316	0.647638	-0.0388898	3.25416	0.643887	-0.255818	3.3553	0.424369	0.0638828	4.99425	0.677983	0.0623988	3.71357	0.766977	0.0164409	4.3818
0.586129	-0.10056	2.26074	0.314404	0.104159	3.80471	1.01406	-0.210547	4.82582	0.529469	-0.0361618	2.73292	0.219638	0.0129696	1.65611	0.396384	0.0229483	3.11963	0.441624	-0.0850794	4.01763	0.579963	-0.0333355	3.0557	0.620933	-0.245842	3.13646	0.378509	0.0525776	4.53153	0.621446	0.0444339	3.33011	0.722356	0.0202524	4.05197
0.575844	-0.102613	2.04585	0.276213	0.0929378	3.45731	0.973604	-0.204514	4.41924	0.487675	-0.0393526	2.54177	0.188941	0.0166059	1.49437	0.36716	0.0203951	2.77522	0.403868	-0.0658824	3.61315	0.549425	-0.0451626	2.83895	0.615059	-0.236567	2.83576	0.337671	0.0406827	4.0633	0.577121	0.0352963	3.03797	0.671649	0.0221827	3.72539
0.541485	-0.0926588	1.90874	0.254518	0.0744623	3.21622	0.921498	-0.192369	3.99276	0.468689	-0.0462503	2.39748	0.165584	0.0136519	1.34387	0.335658	0.0135109	2.49569	0.352149	-0.0443122	3.18233	0.506858	-0.0506861	2.67016	0.618138	-0.223986	2.53536	0.305427	0.0404899	3.62363	0.564903	0.0494997	2.8572	0.618727	0.0254843	3.40875
0.541275	-0.0883688	1.68359	0.236781	0.060557	3.01504	0.866542	-0.176071	3.55849	0.461249	-0.0544471	2.2537	0.145216	0.019878	1.22756	0.298153	0.0101086	2.28187	0.294294	-0.0161862	2.78646	0.494398	-0.0529749	2.48472	0.593372	-0.211733	2.29078	0.272421	0.0193475	3.25649	0.529299	0.0283822	2.72507	0.565268	0.0275507	3.11436
0.479222	-0.0838488	1.53918	0.220438	0.0512042	2.78739	0.793921	-0.155609	3.11624	0.46171	-0.0592024	2.09822	0.13555	0.0167525	1.14008	0.273216	0.0101647	2.1133	0.256908	0.00373258	2.57297	0.473069	-0.0507812	2.33617	0.569611	-0.198596	2.05728	0.257515	0.00378862	3.0593	0.535859	0.00271944	2.57564	0.517606	0.0324309	2.85669
0.468112	-0.0893647	1.26307	0.226098	0.037905	2.56596	0.700743	-0.115154	2.68355	0.459535	-0.0624838	1.9502	0.130256	0.0124386	1.02462	0.267262	0.00653588	1.98472	0.238922	0.00891414	2.4647	0.464738	-0.0546082	2.15459	0.539647	-0.184941	1.81777	0.2418	0.0100197	2.92594	0.557132	-0.0155503	2.42663	0.479688	0.0187304	2.64364
0.371151	-0.0787565	1.12182	0.22993	0.0302114	2.3816	0.606601	-0.0716914	2.33778	0.450691	-0.0654452	1.81261	0.128844	0.0089593	0.89386	0.265788	0.00275647	1.80625	0.233096	0.00585212	2.24642	0.446221	-0.053966	2.00832	0.502246	-0.170032	1.55298	0.254554	0.0121378	2.74778	0.556248	-0.0279566	2.28711	0.445041	-0.00703903	2.47093
0.332856	-0.0729228	0.855128	0.23005	0.0240701	2.21737	0.541486	-0.044344	2.18389	0.438482	-0.0679964	1.67593	0.127157	0.00271102	0.781786	0.269653	-0.000482342	1.5985	0.231465	-0.00191888	1.99346	0.440166	-0.0573122	1.82215	0.445375	-0.152763	1.28502	0.265697	0.0157897	2.58685	0.547482	-0.0377072	2.15902	0.425395	-0.0223848	2.30571
0.219203	-0.0667093	0.732889	0.22562	0.019925	2.04776	0.491305	-0.0486603	2.13064	0.423105	-0.0703067	1.53385	0.120526	0.00420396	0.687915	0.263023	-0.00640333	1.42002	0.223494	-0.00986086	1.82824	0.421184	-0.0555897	1.69002	0.373545	-0.135597	1.03926	0.269718	0.0244888	2.49216	0.539488	-0.0431886	2.00873	0.428869	-0.0295518	2.10235
0.183485	-0.0602565	0.521628	0.218579	0.0188437	1.84821	0.492744	-0.0516341	1.90148	0.404118	-0.0691065	1.38358	0.114802	0.00113891	0.611484	0.248153	-0.0122554	1.26718	0.209065	-0.0163153	1.71227	0.420641	-0.0527474	1.51422	0.294039	-0.118202	0.818004	0.270503	0.0272841	2.36335	0.527567	-0.0428193	1.8195	0.429947	-0.0319857	1.8713
0.115724	-0.0543417	0.442559	0.210051	0.0188049	1.61287	0.505653	-0.0485445	1.55259	0.384539	-0.066701	1.22445	0.108215	-0.00141563	0.536208	0.22874	-0.0163353	1.11392	0.193695	-0.0191634	1.56432	0.402893	-0.0443868	1.39692	0.216641	-0.106587	0.611317	0.272393	0.0275122	2.16494	0.512329	-0.0402871	1.60469	0.421248	-0.032404	1.65937
0.0864998	-0.0495709	0.331322	0.201217	0.0187462	1.35583	0.492012	-0.0456389	1.28008	0.359983	-0.0620998	1.05633	0.0999291	-0.00121729	0.459766	0.203684	-0.020336	0.946789	0.17942	-0.0196012	1.3737	0.401396	-0.0454143	1.21118	0.154191	-0.0981739	0.426832	0.270846	0.0303397	1.91494	0.488128	-0.0389333	1.37482	0.40245	-0.0306485	1.47826
0.0681766	-0.0480064	0.27625	0.187343	0.0171952	1.0899	0.45141	-0.04686	1.11018	0.331469	-0.0572164	0.884652	0.0897827	-0.00541586	0.396262	0.173471	-0.022929	0.769138	0.163731	-0.0188518	1.1488	0.374229	-0.0426458	1.08399	0.104516	-0.0902502	0.280131	0.263674	0.0277915	1.6373	0.453597	-0.0328818	1.14042	0.375941	-0.0281972	1.28797
0.0746486	-0.0435777	0.264677	0.166048	0.0148876	0.835119	0.404787	-0.0504698	0.941102	0.296703	-0.0522405	0.709269	0.0760883	-0.00486404	0.331952	0.1372	-0.0216408	0.588051	0.143445	-0.0168435	0.905265	0.358098	-0.0405619	0.891021	0.0755195	-0.0833831	0.187941	0.243826	0.0261335	1.33579	0.407968	-0.0272772	0.909057	0.343915	-0.02192	1.07429
0.0745182	-0.044645	0.203862	0.132263	0.00989998	0.603126	0.344741	-0.0458956	0.73549	0.24782	-0.0437924	0.536391	0.0639016	-0.00612685	0.266576	0.102839	-0.0207437	0.414747	0.11468	-0.0124407	0.669238	0.304989	-0.0333197	0.77135	0.059051	-0.0765008	0.139564	0.201743	0.0239033	1.01347	0.33271	-0.0194157	0.683004	0.310254	-0.0125291	0.844481
0.0260324	-0.0459731	0.24647	0.0918163	0.00345822	0.396428	0.268014	-0.037671	0.53605	0.18479	-0.0350845	0.374448	0.052706	-0.00692131	0.203939	0.0743478	-0.0195341	0.264971	0.0770838	-0.00520659	0.453216	0.255825	-0.0328853	0.581146	0.0536806	-0.0736279	0.108161	0.145859	0.0125783	0.703327	0.247192	-0.00869298	0.469103	0.267356	-0.000605391	0.613411
0.105895	-0.048833	0.119747	0.0578347	-0.00498353	0.231273	0.19083	-0.0278317	0.341701	0.123855	-0.0280445	0.225713	0.042662	-0.00250946	0.146018	0.0494311	-0.0165915	0.144635	0.042944	0.00243203	0.251399	0.18198	-0.0284608	0.47559	0.0524031	-0.0701072	0.0935603	0.082048	-0.000839647	0.438883	0.171529	-0.00902096	0.280922	0.208548	0.00943609	0.3924
0.0345571	-0.0425297	0.200605	0.0285431	-0.00866792	0.102027	0.120059	-0.017203	0.159111	0.0690595	-0.0205293	0.102446	0.0352913	-0.00344725	0.0968188	0.0245729	-0.0124127	0.0589164	0.0140874	0.00937399	0.0890773	0.126367	-0.031357	0.29012	0.0497522	-0.0674911	0.0812596	0.0274503	-0.0115411	0.214652	0.10578	-0.0195416	0.138988	0.134353	0.0111008	0.190145
0.0772508	-0.0497473	0.0804777	0.00562335	-0.0051389	0.0149998	0.0424262	-0.0015286	0.0339812	0.0187567	-0.00676964	0.0199675	0.0225591	-0.00113575	0.0477101	0.00299871	-0.0020216	0.00788767	-0.00065184	0.00325699	0.00617135	0.0978238	-0.0317293	0.249869	0.0478954	-0.0651843	0.0613664	0.00171737	-0.00840841	0.0250001	0.0435059	-0.0169292	0.0384573	0.0437111	0.00310222	0.0409302

## Sheet: Right Fore
X	Y	Z	X	Y	Z	X	Y	Z	X	Y	Z	X	Y	Z	X	Y	Z	X	Y	Z	X	Y	Z	X	Y	Z	X	Y	Z	X	Y	Z	X	Y	Z
0.0349804	0.0257772	0.278564	-0.0538067	-0.0232482	0.622461	-0.290694	0.398512	1.40735	-0.19694	0.258368	0.857377	0.0457705	0.0433402	0.507086	-0.0630344	0.0172966	0.386429	-0.276062	-0.0619771	1.84976	-0.0995059	0.0310242	0.392395	0.0173043	0.0782499	0.212319	-0.0538905	0.096447	0.600908	-0.383577	0.0916648	1.02256	0.00312185	-0.00207338	0.0396096
-0.214163	0.149392	0.773226	0.0494843	0.0108068	0.653071	-0.391743	0.0929338	1.49788	-0.537153	0.223563	1.73449	0.0589464	0.110391	0.765502	-0.15689	0.117981	1.02836	-0.392623	-0.010595	3.70171	-0.154386	-0.0145601	0.621363	0.0873692	0.162019	0.429272	-0.042292	0.162304	1.77663	-0.151852	0.0159982	1.04863	0.0779978	0.0240434	0.245089
-0.370703	0.329853	1.08236	-0.00448041	0.0288511	1.06967	-0.418222	0.0562942	1.81544	-0.499903	0.0807574	2.22619	-0.0317659	0.117337	0.883387	-0.229632	0.0011496	2.13855	-0.174058	-0.0107647	1.52544	-0.12532	0.0456717	0.913508	-0.16591	0.309858	1.16551	-0.168227	0.0315463	1.46585	-0.0772042	0.0705599	0.731888	0.154045	-0.0127476	0.313881
-0.447057	0.118858	1.92882	-0.263819	0.060499	2.14853	-0.766127	0.0536925	2.67514	-0.240902	0.0313382	1.93024	-0.339318	0.155445	2.34783	-0.219301	0.0172724	1.58788	-0.0759787	-0.0490406	2.47275	-0.232565	0.0205591	1.00174	-0.706871	0.186577	2.17054	-0.382995	0.113654	1.54575	-0.451518	0.101191	1.58354	0.0771342	-0.0720779	0.347849
-0.489385	-0.192038	2.14553	-0.425527	0.0394096	2.85997	-0.12853	-0.124781	2.17014	-0.0690656	-0.197213	2.21733	-0.530132	-0.0449925	3.81587	-0.262223	-0.0598267	1.76502	-0.0367657	-0.0380381	3.24225	-0.259939	0.0217035	1.41147	-0.592019	0.248636	2.01713	-0.243527	0.0102543	2.20093	-0.00665737	0.0857327	1.04584	-0.365308	-0.0926207	1.16447
-0.103352	-0.112082	1.17331	-0.344622	-0.0482365	2.92084	-0.128146	-0.245956	2.53184	-0.425079	-0.260453	2.66729	-0.422852	-0.20006	3.60613	-0.0798097	-0.194243	3.0602	-0.305756	0.0130637	3.11649	-0.663132	-0.1072	2.25189	-0.339068	0.179422	2.10281	-0.366181	0.0231444	2.32037	0.117969	-0.0137901	0.933057	-0.326577	-0.108193	1.18902
-0.0610876	0.00653653	1.07142	-0.19937	-0.187187	3.11334	-0.654346	-0.226312	3.46383	-0.621616	-0.349095	3.40084	-0.137373	-0.296966	3.39968	-0.148642	-0.150903	2.63899	-0.23526	0.0361264	3.53246	-0.447681	-0.0836473	2.23966	0.00647123	-0.0425752	2.52919	-0.313022	0.0384975	2.50092	-0.315745	-0.0190598	1.85057	-0.354495	-0.15644	1.51858
-0.321931	0.112999	2.17884	-0.13458	-0.16288	3.57476	-0.611374	-0.192948	3.72535	-0.791763	-0.226623	4.24167	-0.208907	-0.31304	3.95837	-0.271944	-0.117837	3.42046	-0.112881	0.0374485	3.08217	-0.574033	-0.113602	2.73179	-0.0636655	-0.0751456	2.76548	-0.239491	0.0189982	2.6479	-0.793903	0.0305177	3.28214	-0.161316	-0.17097	1.54623
-0.256179	0.111937	2.06074	-0.259711	-0.164305	4.00256	-0.69483	-0.162943	3.80291	-0.895889	-0.0667975	4.41791	-0.322397	-0.234258	4.59273	-0.212499	-0.0681484	3.56343	0.118549	0.0689243	2.82372	-0.780125	-0.0491004	3.14652	-0.484092	0.0611131	3.37331	-0.253106	0.051354	2.75422	-0.548845	-0.190305	3.02609	-0.178997	-0.0896838	1.57043
-0.73178	0.120116	2.3461	-0.372915	-0.040754	4.36625	-0.487913	-0.155149	3.79764	-0.836345	0.0242141	4.66019	-0.18984	-0.120028	4.58294	-0.108432	-0.029731	3.46797	0.22933	0.117235	2.85188	-0.692125	0.0695772	3.43127	-0.39706	0.130349	3.59545	-0.100958	0.0538384	2.70829	-0.109982	0.0455263	1.85182	0.013746	-0.0704591	1.57938
-0.702625	-0.396666	3.49709	-0.306507	0.0227372	4.54751	0.219798	-0.118364	3.39101	-0.802242	-0.00903827	4.84847	0.0691586	-0.0411774	4.18688	-0.0548437	-0.0249458	3.5291	0.102715	0.144613	3.36071	-0.394938	0.0705175	3.32633	-0.35589	0.228682	3.75763	0.0324884	0.0753442	2.54422	0.0447599	-0.111558	2.16529	0.225236	-0.02391	1.75754
-0.276944	-0.393517	3.30157	-0.132069	-0.00037478	4.40303	0.382274	-0.0526093	3.32877	-0.654284	-0.0258727	4.74528	0.179956	-0.0596648	4.2337	0.0509598	-0.0433318	3.40054	-0.142678	0.139804	4.1674	-0.342374	0.0677531	3.4946	-0.314623	0.258609	3.84618	0.0181147	0.136769	2.85247	0.00600946	-0.130714	3.16907	-0.0487218	-0.173593	2.51731
-0.0421451	-0.0954066	3.33438	0.0387374	-0.0390789	4.21206	0.276208	-0.0219093	3.69285	-0.213351	-0.005308	4.57903	0.170031	-0.0905853	4.66363	0.181623	-0.0337588	3.46553	-0.286815	0.118124	4.82293	-0.14703	0.0502729	3.41963	0.0339558	0.231774	3.61936	-0.0487188	0.156246	3.16949	0.045272	-0.146246	3.18134	-0.265269	-0.0954232	2.76434
0.223504	-0.0231542	3.50356	0.146975	-0.0507004	4.2315	-0.00602499	-0.098434	4.24928	0.138009	0.02139	4.56148	0.0765149	-0.111844	5.23991	0.0960617	-0.00191657	3.93268	-0.342012	0.101282	5.20966	0.0834644	0.0563519	3.48429	0.441794	0.200109	3.46397	-0.137279	0.151611	3.65602	-0.206435	-0.195407	3.55334	-0.330331	-0.299884	3.22125
0.0829951	-0.0041776	3.80963	0.138955	-0.0371923	4.53826	-0.389683	-0.144544	4.92321	0.276039	0.0201483	4.71631	-0.0854559	-0.135365	5.92943	-0.104566	0.00308508	4.69227	-0.333318	0.119089	5.4394	-0.177669	0.0655756	4.00818	0.382256	0.174877	3.97431	-0.255833	0.148434	4.23335	-0.459556	-0.165709	4.04501	-0.313829	-0.212626	3.66564
-0.252862	0.0135735	4.37465	0.0275369	-0.0177881	5.05562	-0.733429	-0.0953071	5.57044	0.147234	-0.0393028	5.30242	-0.229513	-0.169942	6.6755	-0.230213	-0.0216376	5.24734	-0.269744	0.149302	5.54774	-0.489686	0.0746124	4.63269	-0.0158431	0.20735	4.8515	-0.335194	0.148209	4.64168	-0.633649	-0.096251	4.36692	-0.544432	-0.215098	4.01107
-0.516102	0.0130924	4.87135	-0.12533	-0.00933452	5.67504	-0.901261	-0.0265701	6.06331	-0.446809	-0.0728013	6.26795	-0.307941	-0.180379	7.27066	-0.309208	-0.05782	5.61307	-0.205799	0.169789	5.64111	-0.778687	0.106583	5.2594	-0.329899	0.217604	5.67401	-0.360339	0.152073	4.89879	-0.664463	-0.0222122	4.61119	-0.466382	-0.163172	4.09103
-0.67461	0.0784052	5.31157	-0.260178	-0.0242037	6.25554	-0.867376	0.0045992	6.2817	-0.916966	-0.166035	7.01934	-0.340512	-0.167197	7.70583	-0.323936	-0.0604698	5.89202	-0.192688	0.189614	5.85295	-0.926352	0.127152	5.70345	-0.513136	0.23364	6.2557	-0.344755	0.166573	5.09808	-0.57252	0.0589246	4.68714	-0.123007	-0.0651989	3.96014
-0.62838	0.0320116	5.57818	-0.350171	-0.0154927	6.75459	-0.718444	-0.0115345	6.39039	-1.16072	-0.202234	7.493	-0.341611	-0.143337	8.05994	-0.301814	-0.0344779	6.0849	-0.224543	0.197262	6.17608	-0.902167	0.143473	5.95261	-0.571762	0.255648	6.58086	-0.318704	0.187243	5.25417	-0.48989	0.128498	4.75169	0.0603259	-0.115765	4.00131
-0.561832	0.121172	5.82579	-0.394423	-0.00691736	7.10555	-0.611682	-0.0745136	6.53164	-1.1249	-0.185481	7.79132	-0.327959	-0.142465	8.34476	-0.258304	-0.0197934	6.25746	-0.283711	0.184081	6.54508	-0.835443	0.173613	6.12773	-0.49254	0.280348	6.73498	-0.303062	0.196824	5.4022	-0.403289	0.174549	4.89043	-0.0224506	-0.134769	4.27321
-0.511686	0.0929814	6.02781	-0.376669	0.0104494	7.30648	-0.609999	-0.124401	6.78017	-0.913158	-0.102565	7.8579	-0.307354	-0.148357	8.60538	-0.236164	-0.0205577	6.45583	-0.330532	0.175949	6.88865	-0.744958	0.20389	6.27	-0.37887	0.278606	6.85864	-0.305936	0.197653	5.60562	-0.396316	0.184559	5.15457	-0.1547	-0.17363	4.63172
-0.514479	0.135763	6.29219	-0.322798	0.0124588	7.42818	-0.656884	-0.109989	7.1047	-0.684552	-0.0158135	7.86019	-0.305415	-0.160002	8.9072	-0.269668	-0.0123186	6.73946	-0.342909	0.174199	7.16515	-0.698245	0.228397	6.43831	-0.339138	0.265702	7.07617	-0.331231	0.197261	5.85406	-0.462782	0.156813	5.52891	-0.337437	-0.237521	5.06971
-0.551337	0.14364	6.57274	-0.258202	0.0145661	7.52632	-0.73724	-0.0860945	7.46003	-0.548513	0.0503674	7.9708	-0.312115	-0.169893	9.26105	-0.30489	-0.000372849	7.0449	-0.33077	0.173112	7.38804	-0.70881	0.237668	6.67091	-0.396892	0.274615	7.41768	-0.36106	0.197516	6.12335	-0.486644	0.137046	5.93477	-0.484265	-0.242141	5.50402
-0.598789	0.164182	6.90716	-0.204009	0.0284688	7.65206	-0.815334	-0.0526626	7.80628	-0.600011	0.0728358	8.25825	-0.321605	-0.169136	9.62776	-0.33858	0.00209539	7.32722	-0.313205	0.178551	7.60859	-0.797128	0.236633	6.98295	-0.48904	0.304941	7.79738	-0.392499	0.201688	6.39332	-0.522002	0.112131	6.37458	-0.498814	-0.252306	5.77428
-0.602529	0.179604	7.19805	-0.184335	0.0252647	7.84326	-0.851424	-0.0259069	8.1015	-0.75587	0.0906777	8.60746	-0.331882	-0.177661	9.97875	-0.342466	0.0143529	7.54642	-0.309487	0.181368	7.85331	-0.857773	0.23723	7.29017	-0.55075	0.341638	8.12288	-0.407095	0.217472	6.63824	-0.584485	0.0632853	6.8166	-0.456703	-0.217208	5.90483
-0.591083	0.179785	7.46276	-0.196029	0.0320872	8.09735	-0.839743	-0.0202171	8.33079	-0.873995	0.0867777	8.91371	-0.337295	-0.184901	10.3088	-0.323366	0.0272176	7.73068	-0.317233	0.181103	8.1252	-0.895138	0.245755	7.57983	-0.559409	0.369164	8.36918	-0.408713	0.234278	6.85804	-0.64521	0.0361103	7.21506	-0.41621	-0.203704	6.04735
-0.598035	0.223912	7.6993	-0.223953	0.0327857	8.38683	-0.796374	-0.00455294	8.52823	-0.890575	0.0964268	9.14606	-0.336986	-0.189848	10.61	-0.305594	0.0327574	7.90299	-0.331198	0.190326	8.40304	-0.885028	0.267092	7.81463	-0.516832	0.387559	8.56434	-0.404968	0.246414	7.0659	-0.699371	0.0380698	7.55862	-0.383406	-0.213497	6.23396
-0.605891	0.191846	7.97022	-0.250114	0.0390655	8.68274	-0.761936	0.0106362	8.72334	-0.833534	0.13109	9.31943	-0.331447	-0.194334	10.8824	-0.2955	0.0415193	8.09805	-0.339273	0.202177	8.66516	-0.880477	0.276423	8.04092	-0.457422	0.4029	8.74268	-0.39557	0.261651	7.26796	-0.746211	0.0628266	7.84344	-0.379281	-0.179537	6.44676
-0.62013	0.212765	8.23851	-0.26849	0.0448777	8.95034	-0.748993	0.0204165	8.93535	-0.757939	0.151565	9.47895	-0.322456	-0.191481	11.1371	-0.296478	0.0514529	8.30711	-0.340157	0.210812	8.89653	-0.862761	0.28024	8.24729	-0.416301	0.418825	8.93896	-0.38777	0.274288	7.46094	-0.774914	0.105871	8.07882	-0.404703	-0.180037	6.68739
-0.638912	0.191603	8.51113	-0.274832	0.0455522	9.18713	-0.760733	0.0364636	9.16986	-0.713782	0.164376	9.6747	-0.311747	-0.188684	11.373	-0.301403	0.0507043	8.51398	-0.330002	0.224747	9.09621	-0.880596	0.279108	8.4792	-0.405408	0.437032	9.16057	-0.380358	0.281	7.6508	-0.787341	0.151552	8.29116	-0.435308	-0.187343	6.93917
-0.655988	0.206779	8.78305	-0.269719	0.0465628	9.40236	-0.773777	0.0437392	9.3962	-0.722771	0.161819	9.91202	-0.300472	-0.19238	11.5893	-0.299324	0.0508053	8.70287	-0.318005	0.239388	9.2803	-0.880578	0.288681	8.69788	-0.407731	0.457604	9.39118	-0.375275	0.29059	7.83679	-0.788725	0.185932	8.49692	-0.449151	-0.177068	7.17119
-0.64294	0.184592	8.99538	-0.263136	0.0439047	9.60762	-0.773959	0.0518655	9.60005	-0.765543	0.144878	10.1628	-0.288202	-0.191452	11.789	-0.28788	0.0555873	8.87171	-0.30671	0.250306	9.45957	-0.894272	0.295438	8.93067	-0.405905	0.479276	9.61262	-0.369411	0.302741	8.02344	-0.78457	0.212381	8.70738	-0.443939	-0.177653	7.37895
-0.653454	0.189349	9.23419	-0.255574	0.0456415	9.81655	-0.756018	0.0597288	9.77287	-0.800293	0.141054	10.3938	-0.278048	-0.19706	11.9754	-0.272251	0.0518538	9.01802	-0.296612	0.262711	9.63395	-0.886508	0.301171	9.11799	-0.390534	0.495885	9.81877	-0.362246	0.309553	8.20296	-0.771164	0.226719	8.9176	-0.426402	-0.182015	7.56663
-0.644937	0.190842	9.42675	-0.252511	0.0422825	10.0249	-0.722647	0.0577468	9.91843	-0.801909	0.139267	10.5832	-0.264542	-0.198061	12.1386	-0.255186	0.0458773	9.15537	-0.286178	0.273786	9.79467	-0.871421	0.300559	9.3007	-0.362247	0.507432	9.99948	-0.355106	0.314698	8.37953	-0.746354	0.231095	9.12057	-0.405094	-0.178534	7.7426
-0.634538	0.189164	9.6588	-0.251262	0.0429168	10.2322	-0.680988	0.0612433	10.0466	-0.770353	0.14107	10.7314	-0.247564	-0.200622	12.2737	-0.237699	0.0455164	9.28357	-0.273524	0.27957	9.93597	-0.845086	0.303693	9.4626	-0.327219	0.514047	10.1513	-0.345871	0.321855	8.54728	-0.717767	0.234796	9.31951	-0.389691	-0.177564	7.91884
-0.611009	0.195406	9.81125	-0.25134	0.038434	10.4293	-0.641518	0.0662389	10.1639	-0.729267	0.144997	10.8584	-0.226866	-0.205262	12.3878	-0.222192	0.0428149	9.3955	-0.257202	0.28445	10.0543	-0.822021	0.309336	9.63026	-0.292586	0.517064	10.2883	-0.334218	0.324916	8.70442	-0.69173	0.239494	9.51438	-0.379852	-0.179938	8.09756
-0.594815	0.184371	10.0034	-0.249102	0.0359185	10.6117	-0.606055	0.0727968	10.2764	-0.697742	0.139839	10.9799	-0.205287	-0.210045	12.4891	-0.205529	0.0398304	9.49038	-0.237971	0.287616	10.1564	-0.788372	0.315709	9.77139	-0.257143	0.518345	10.4161	-0.321819	0.323663	8.85377	-0.668347	0.246915	9.69715	-0.367543	-0.174161	8.26443
-0.567604	0.198158	10.1176	-0.242432	0.0368364	10.7731	-0.576933	0.0859376	10.3813	-0.678243	0.140316	11.1021	-0.18157	-0.215124	12.5701	-0.185539	0.0437694	9.56811	-0.218244	0.286622	10.2439	-0.760637	0.314309	9.89928	-0.219934	0.517534	10.5387	-0.306135	0.324551	8.9911	-0.64434	0.26173	9.85947	-0.349654	-0.178184	8.41455
-0.542994	0.185318	10.2446	-0.232662	0.0342008	10.914	-0.546276	0.0933354	10.4721	-0.663813	0.137126	11.2137	-0.159367	-0.22407	12.6359	-0.163959	0.0455895	9.63043	-0.197262	0.28472	10.325	-0.722175	0.318508	10.0004	-0.174208	0.51842	10.6441	-0.289333	0.324658	9.12456	-0.615718	0.275724	9.99602	-0.325736	-0.183967	8.54874
-0.514052	0.191586	10.3356	-0.217821	0.040191	11.0383	-0.509811	0.0998295	10.5465	-0.642191	0.129393	11.3034	-0.135629	-0.226481	12.6845	-0.140561	0.0437008	9.67459	-0.175652	0.284602	10.3887	-0.678524	0.322094	10.0979	-0.120339	0.519067	10.7152	-0.270682	0.322623	9.24873	-0.580541	0.286572	10.117	-0.292703	-0.175838	8.6675
-0.474277	0.19773	10.4378	-0.202363	0.0395609	11.1451	-0.46828	0.105742	10.601	-0.605133	0.128196	11.3667	-0.112654	-0.234397	12.7105	-0.115125	0.0465571	9.70785	-0.152903	0.284611	10.4408	-0.623277	0.329829	10.1678	-0.0685941	0.514575	10.7598	-0.249984	0.324097	9.36187	-0.540524	0.299246	10.2233	-0.258415	-0.176839	8.77728
-0.43056	0.201552	10.5042	-0.184229	0.0435448	11.2366	-0.419882	0.107571	10.6406	-0.557608	0.12624	11.4106	-0.0859083	-0.237383	12.7156	-0.0893638	0.0482834	9.72535	-0.129653	0.2846	10.4744	-0.567036	0.336303	10.2242	-0.0127726	0.511736	10.7819	-0.227954	0.32701	9.46063	-0.498999	0.312991	10.3177	-0.223595	-0.172627	8.87293
-0.380913	0.193347	10.5424	-0.164732	0.0470844	11.31	-0.368507	0.115552	10.6679	-0.504966	0.127418	11.4401	-0.0583253	-0.240843	12.6994	-0.0637857	0.0450094	9.7272	-0.104056	0.288344	10.4898	-0.511187	0.339086	10.2548	0.0465463	0.508429	10.7921	-0.203678	0.327213	9.54639	-0.45795	0.324677	10.4024	-0.19165	-0.168063	8.95648
-0.325782	0.185118	10.5714	-0.144481	0.0466798	11.3623	-0.318232	0.121571	10.6872	-0.455346	0.126931	11.4584	-0.0286914	-0.244256	12.6602	-0.0371863	0.0444274	9.71795	-0.0777535	0.293778	10.4942	-0.454142	0.336335	10.2731	0.106314	0.507675	10.7965	-0.17728	0.328515	9.62113	-0.414521	0.33512	10.4757	-0.158108	-0.170666	9.02535
-0.278729	0.204829	10.5657	-0.120948	0.0502758	11.3937	-0.266529	0.125068	10.6955	-0.408284	0.121983	11.4622	0.00129903	-0.246931	12.6052	-0.010689	0.043091	9.69666	-0.0509704	0.297755	10.4796	-0.393915	0.33717	10.2797	0.166226	0.507719	10.7872	-0.149748	0.331599	9.68232	-0.368366	0.34256	10.5374	-0.11941	-0.160817	9.08089
-0.222102	0.202176	10.5697	-0.0970097	0.0478865	11.4063	-0.214474	0.131308	10.6965	-0.361526	0.12059	11.4514	0.0322427	-0.248612	12.5351	0.0160898	0.0363353	9.66112	-0.0236747	0.303825	10.4537	-0.331391	0.336907	10.2804	0.226962	0.506895	10.7546	-0.121507	0.33102	9.73507	-0.317851	0.347169	10.585	-0.0816606	-0.155155	9.12522
-0.163152	0.199023	10.5445	-0.0713082	0.0481047	11.4036	-0.162556	0.130655	10.6866	-0.312435	0.117683	11.428	0.062414	-0.252284	12.4475	0.0439926	0.0309033	9.61703	0.0042774	0.309535	10.4154	-0.267295	0.330308	10.2601	0.288556	0.505471	10.6995	-0.0925063	0.328954	9.77797	-0.264112	0.351883	10.6165	-0.0441527	-0.150726	9.15791
-0.0999405	0.192181	10.5133	-0.045297	0.0462148	11.3875	-0.106025	0.129846	10.6679	-0.258481	0.116366	11.3789	0.0925941	-0.250743	12.3453	0.0728742	0.0275674	9.55925	0.031619	0.310609	10.3645	-0.202165	0.323501	10.2205	0.35076	0.501026	10.6342	-0.0625487	0.328869	9.81114	-0.208939	0.35584	10.6302	-0.00629748	-0.137652	9.17904
-0.0412571	0.198847	10.4477	-0.0188763	0.0436055	11.3599	-0.0496445	0.129422	10.6411	-0.201689	0.115757	11.3082	0.121606	-0.253462	12.2248	0.101017	0.0192585	9.49099	0.06015	0.312225	10.3065	-0.138539	0.318596	10.1686	0.411922	0.495708	10.5693	-0.0325468	0.326515	9.83618	-0.153169	0.359724	10.6262	0.0288251	-0.132336	9.19033
0.0234247	0.193252	10.38	0.00811252	0.0419239	11.3199	0.00756705	0.122519	10.6073	-0.144126	0.110463	11.2176	0.151029	-0.251278	12.0893	0.129808	0.0114176	9.4072	0.0884376	0.313028	10.2418	-0.0727497	0.311979	10.1064	0.474084	0.490403	10.502	-0.00217105	0.320857	9.8473	-0.0966428	0.364132	10.6074	0.0667363	-0.119835	9.19408
0.0865622	0.190263	10.2863	0.0354029	0.0387645	11.2698	0.067013	0.118197	10.57	-0.0858215	0.107368	11.1135	0.179245	-0.250495	11.9395	0.158566	0.00640699	9.31228	0.115404	0.308871	10.1723	-0.00577378	0.306412	10.0358	0.538527	0.482966	10.4259	0.0294262	0.316619	9.84853	-0.0388239	0.367083	10.5723	0.10414	-0.105854	9.18563
0.14831	0.194646	10.1928	0.0633891	0.0362458	11.2078	0.124166	0.111273	10.5345	-0.0286224	0.102019	10.994	0.207001	-0.250135	11.7697	0.186518	-0.0022661	9.21098	0.143057	0.306103	10.1009	0.0583862	0.300757	9.94694	0.600767	0.472886	10.3335	0.0603603	0.311235	9.84308	0.02123	0.367959	10.5194	0.142574	-0.0948765	9.16621
0.212089	0.178595	10.0798	0.0917398	0.0329461	11.1336	0.183402	0.100831	10.4974	0.0290554	0.0962139	10.8595	0.233323	-0.248136	11.5876	0.214626	-0.0106596	9.10116	0.170146	0.303109	10.0198	0.122284	0.293097	9.84522	0.658328	0.460909	10.2292	0.0909662	0.302625	9.82601	0.0826172	0.369391	10.4471	0.181904	-0.0799821	9.13677
0.277717	0.162609	9.94947	0.120558	0.0317297	11.0505	0.244132	0.0934716	10.457	0.0875496	0.0920415	10.7146	0.258797	-0.24664	11.3944	0.242549	-0.014956	8.99094	0.196583	0.295778	9.93016	0.183965	0.287355	9.73219	0.714709	0.448226	10.1196	0.122184	0.295457	9.79966	0.142784	0.369686	10.3655	0.220752	-0.0671149	9.09439
0.335904	0.162792	9.80975	0.149196	0.0288709	10.9602	0.303215	0.0832218	10.4131	0.146257	0.084834	10.555	0.282477	-0.245929	11.19	0.269633	-0.021332	8.87759	0.223516	0.290804	9.83003	0.244877	0.282711	9.60554	0.770394	0.436195	10.0122	0.15344	0.289774	9.76413	0.202676	0.366493	10.2769	0.261111	-0.0533259	9.04133
0.398892	0.170541	9.65797	0.177794	0.0286727	10.861	0.364034	0.0735689	10.3663	0.205962	0.0787695	10.3885	0.305324	-0.242246	10.9764	0.29582	-0.0289961	8.76241	0.250189	0.286716	9.72635	0.30588	0.274306	9.47335	0.824382	0.425987	9.90186	0.183887	0.28196	9.71365	0.261611	0.362493	10.1794	0.300596	-0.0394168	8.98067
0.45278	0.155932	9.49991	0.205375	0.0266748	10.7558	0.423162	0.0671944	10.3103	0.263566	0.0731505	10.2189	0.32638	-0.242753	10.7519	0.320886	-0.0325696	8.6387	0.275872	0.27885	9.61587	0.366387	0.266375	9.33039	0.876339	0.416338	9.78106	0.214556	0.275524	9.65421	0.31893	0.35641	10.0733	0.3412	-0.0269753	8.91052
0.514379	0.138167	9.32791	0.232283	0.0249288	10.6449	0.47985	0.0574083	10.2472	0.319766	0.0663104	10.0452	0.346484	-0.240449	10.52	0.345481	-0.0369528	8.50873	0.301545	0.273436	9.49905	0.420148	0.259689	9.17519	0.924821	0.404393	9.64315	0.245943	0.271558	9.58258	0.375018	0.347498	9.95257	0.3811	-0.0153321	8.83232
0.56907	0.136174	9.14963	0.258879	0.0238989	10.5239	0.538252	0.0502372	10.1778	0.374015	0.0620716	9.86485	0.364812	-0.23945	10.2803	0.367393	-0.0439385	8.36777	0.326424	0.268505	9.37713	0.47428	0.251985	9.00949	0.970509	0.390731	9.49503	0.275666	0.265389	9.50108	0.429698	0.338244	9.81904	0.419702	-0.00532453	8.74561
0.624674	0.135607	8.95875	0.284033	0.0197743	10.395	0.592373	0.0431159	10.0976	0.424875	0.0569119	9.67827	0.382102	-0.239015	10.0332	0.388457	-0.0469891	8.21857	0.35054	0.260529	9.24573	0.525828	0.242734	8.8377	1.015	0.377246	9.34289	0.304741	0.258251	9.41062	0.481202	0.327363	9.67068	0.459447	0.00443087	8.65313
0.676637	0.131479	8.75673	0.309262	0.0190662	10.2609	0.645556	0.0334314	10.0092	0.474014	0.0527519	9.48458	0.397371	-0.236362	9.78105	0.407506	-0.0501709	8.06008	0.373896	0.254771	9.10541	0.578439	0.23546	8.66532	1.05691	0.364243	9.19225	0.333733	0.253465	9.30701	0.53088	0.31463	9.51048	0.497701	0.0111882	8.55325
0.718487	0.132583	8.54486	0.332924	0.0153492	10.1168	0.698052	0.026659	9.90752	0.520732	0.0502521	9.28085	0.411507	-0.235087	9.51997	0.424469	-0.055732	7.89114	0.396017	0.24908	8.96023	0.629687	0.228648	8.48269	1.09521	0.350862	9.03568	0.360914	0.247276	9.19446	0.578293	0.301856	9.33582	0.535485	0.0174769	8.44619
0.76665	0.128676	8.32169	0.355768	0.0124923	9.96211	0.746347	0.0178321	9.79681	0.564834	0.0472314	9.06712	0.424864	-0.232659	9.25147	0.44039	-0.0576411	7.71178	0.416568	0.240756	8.8062	0.676251	0.221323	8.29519	1.13205	0.336816	8.8676	0.386749	0.238414	9.06889	0.622821	0.287176	9.14542	0.573505	0.0228118	8.33463
0.803707	0.115295	8.09552	0.37746	0.0101064	9.80109	0.794983	0.00873625	9.67744	0.606445	0.045496	8.8454	0.435825	-0.229353	8.97402	0.453248	-0.0588355	7.52229	0.435973	0.233833	8.64749	0.721345	0.21482	8.09741	1.16138	0.319021	8.68778	0.412205	0.231014	8.93063	0.665594	0.271703	8.93859	0.608688	0.0257874	8.20969
0.849747	0.108716	7.85378	0.397794	0.00581524	9.6306	0.841088	0.00165699	9.54706	0.644436	0.0430188	8.61324	0.446232	-0.227244	8.68844	0.463792	-0.0621062	7.32612	0.454292	0.227014	8.48772	0.763167	0.207589	7.89119	1.18009	0.300361	8.49771	0.436452	0.223422	8.78103	0.705447	0.258449	8.71888	0.644558	0.0313843	8.07649
0.871777	0.126661	7.61319	0.417447	0.00332028	9.45237	0.883181	-0.00808101	9.40411	0.679343	0.0397091	8.36983	0.454665	-0.222725	8.39025	0.472603	-0.0634954	7.11364	0.471177	0.218305	8.31916	0.804101	0.19759	7.6796	1.19752	0.28297	8.30079	0.45838	0.21273	8.61717	0.740793	0.245542	8.48424	0.677895	0.0345187	7.93826
0.903044	0.121662	7.35304	0.435457	-0.00063892	9.26395	0.925123	-0.0158409	9.24752	0.710662	0.0359521	8.11673	0.459709	-0.218187	8.07858	0.478584	-0.0635764	6.89081	0.487249	0.210365	8.14522	0.837861	0.191399	7.4629	1.22732	0.266136	8.09135	0.479122	0.202779	8.43811	0.771991	0.233361	8.23532	0.709278	0.0384168	7.78897
0.918242	0.109708	7.09553	0.452419	-0.00368463	9.06372	0.962945	-0.0225879	9.08	0.736921	0.030737	7.85082	0.462686	-0.214945	7.74925	0.481643	-0.0664405	6.65483	0.502017	0.202409	7.96383	0.871565	0.185724	7.23129	1.24956	0.24918	7.86883	0.497814	0.194246	8.24578	0.798036	0.222818	7.97017	0.738746	0.0454019	7.6274
0.935481	0.102043	6.81309	0.467575	-0.00608124	8.8511	0.998723	-0.0303107	8.8975	0.759608	0.0260321	7.57413	0.463901	-0.207587	7.40649	0.482142	-0.0659815	6.41013	0.515571	0.193438	7.77516	0.894238	0.18033	6.99231	1.25947	0.232383	7.63213	0.513246	0.182631	8.03742	0.81795	0.212349	7.69504	0.765008	0.0500838	7.45666
0.9439	0.107302	6.53452	0.480644	-0.00923704	8.6276	1.03319	-0.0352136	8.70242	0.776665	0.0197024	7.2862	0.461476	-0.201168	7.04734	0.478141	-0.0629603	6.15642	0.527762	0.184927	7.58185	0.916843	0.171887	6.73355	1.26441	0.216009	7.37494	0.526518	0.170719	7.81474	0.83331	0.202308	7.40789	0.789405	0.0583962	7.27741
0.946313	0.102638	6.24117	0.49157	-0.0114683	8.39214	1.06129	-0.0405225	8.4923	0.787258	0.0118473	6.98291	0.456404	-0.19148	6.67496	0.475663	-0.067633	5.89496	0.537596	0.176974	7.37452	0.923388	0.166756	6.47409	1.26828	0.200041	7.09856	0.537304	0.161198	7.58536	0.843076	0.194788	7.10849	0.809669	0.0667779	7.08242
0.948957	0.0984242	5.94943	0.500051	-0.0129122	8.14477	1.08758	-0.0453402	8.26697	0.791496	0.00425624	6.66363	0.445175	-0.180465	6.28607	0.469179	-0.0632929	5.63167	0.544776	0.168759	7.15455	0.940102	0.161537	6.19675	1.269	0.184672	6.81212	0.544145	0.149633	7.34246	0.846008	0.187438	6.7968	0.826523	0.0741823	6.87593
0.936002	0.0997782	5.63259	0.50604	-0.0146549	7.88167	1.10941	-0.0486746	8.02264	0.790509	-0.00222599	6.33396	0.426406	-0.170076	5.87399	0.459883	-0.0633666	5.35011	0.54906	0.161163	6.9205	0.94464	0.156201	5.91704	1.25725	0.17171	6.51166	0.547076	0.136681	7.0839	0.841713	0.179319	6.47406	0.838908	0.085461	6.65673
0.922895	0.0897185	5.32107	0.508432	-0.0151907	7.60224	1.12225	-0.0544237	7.75894	0.784224	-0.00969555	5.99469	0.405271	-0.158653	5.44928	0.45305	-0.0643774	5.07097	0.549422	0.154772	6.66836	0.947701	0.147574	5.61625	1.23598	0.160921	6.1857	0.547792	0.127071	6.81228	0.830993	0.173496	6.13557	0.844362	0.0929077	6.42676
0.90141	0.080766	4.98774	0.507489	-0.0147825	7.306	1.13212	-0.0579076	7.48008	0.768738	-0.0168317	5.64069	0.384635	-0.144033	5.02171	0.443707	-0.0620395	4.78918	0.548383	0.146596	6.40492	0.933855	0.141717	5.3144	1.20115	0.152757	5.83062	0.54403	0.116541	6.52133	0.813047	0.16635	5.77601	0.845819	0.10143	6.17844
0.868505	0.0846778	4.6609	0.504531	-0.0149916	6.99384	1.1368	-0.0621668	7.18156	0.744972	-0.0194199	5.2782	0.360891	-0.129873	4.58799	0.432876	-0.0590606	4.5013	0.548883	0.140152	6.13656	0.918982	0.136057	4.98972	1.15271	0.146326	5.45105	0.535217	0.104721	6.20735	0.785805	0.163604	5.39022	0.834964	0.110023	5.90579
0.844314	0.0956193	4.32256	0.497217	-0.0149733	6.65967	1.1329	-0.0671045	6.86239	0.720549	-0.0247492	4.9155	0.336573	-0.115872	4.161	0.419482	-0.0566049	4.21371	0.54571	0.133973	5.84982	0.880584	0.135659	4.65939	1.09157	0.143692	5.04747	0.521335	0.0958073	5.86742	0.738142	0.169639	4.98098	0.818553	0.115508	5.61784
0.806569	0.0893661	3.97766	0.488349	-0.0134397	6.30865	1.12439	-0.0708089	6.52635	0.697878	-0.0308043	4.54869	0.311687	-0.105242	3.7409	0.405028	-0.0548157	3.9201	0.536686	0.127786	5.54051	0.832241	0.132436	4.29478	1.01198	0.147359	4.62096	0.495003	0.0903118	5.48625	0.672402	0.166055	4.56174	0.797016	0.119872	5.307
0.739954	0.0917544	3.63953	0.477393	-0.01497	5.94324	1.10867	-0.0760273	6.17159	0.667003	-0.0309209	4.17401	0.284938	-0.0928402	3.34167	0.390173	-0.0485493	3.63618	0.524578	0.119751	5.2086	0.754773	0.128922	3.93915	0.917515	0.155243	4.18696	0.456048	0.0871063	5.06301	0.595511	0.162584	4.14138	0.76303	0.122681	4.96937
0.675634	0.0951348	3.30285	0.46709	-0.0148716	5.55771	1.08734	-0.0802265	5.79493	0.620479	-0.0255926	3.77583	0.256859	-0.0823157	2.9573	0.373624	-0.0422647	3.34934	0.509208	0.112565	4.85827	0.671532	0.122594	3.60127	0.819007	0.165983	3.78547	0.406207	0.0808462	4.60283	0.535544	0.143064	3.75304	0.720233	0.121966	4.60513
0.618155	0.0855209	3.08153	0.450864	-0.0139187	5.14495	1.05512	-0.0823535	5.38705	0.56124	-0.0260348	3.34055	0.229386	-0.069343	2.57897	0.353505	-0.0359082	3.06655	0.488822	0.106003	4.48102	0.598281	0.125097	3.30245	0.727245	0.17743	3.47075	0.348316	0.0790412	4.15882	0.468868	0.116969	3.4048	0.671396	0.122099	4.24246
0.532492	0.0991497	2.93014	0.432475	-0.0126431	4.72051	1.00301	-0.0828619	4.93987	0.481053	-0.0159832	2.93502	0.203319	-0.0525397	2.24639	0.326623	-0.0249933	2.78271	0.462706	0.0982713	4.06349	0.540151	0.109516	3.01236	0.692291	0.16565	3.21843	0.290038	0.0831406	3.75365	0.426083	0.084994	3.16497	0.612041	0.119833	3.88544
0.517487	0.0895319	2.70183	0.410742	-0.00809113	4.2848	0.935927	-0.0760134	4.44792	0.435742	0.0682422	2.67555	0.187562	-0.0380314	1.99988	0.292152	-0.0146991	2.49854	0.430225	0.091183	3.63567	0.471058	0.0974741	2.80135	0.640919	0.155191	3.0032	0.259494	0.0699925	3.44607	0.421268	0.0653458	3.00183	0.541241	0.114058	3.52528
0.494201	0.0861922	2.54333	0.382282	-0.00127589	3.83241	0.852235	-0.0627599	3.92757	0.38135	0.0416582	2.55604	0.180768	-0.036345	1.84032	0.264158	-0.00807651	2.25823	0.383403	0.0777836	3.17701	0.430081	0.0967172	2.67537	0.631684	0.143567	2.74483	0.237912	0.0602956	3.27452	0.399223	0.0532433	2.85184	0.471304	0.111452	3.19579
0.494535	0.0729849	2.42879	0.34836	0.0131929	3.3906	0.741315	-0.0288308	3.40615	0.362896	0.00638002	2.46115	0.169516	-0.0372503	1.74291	0.241819	-0.00482659	2.16827	0.313308	0.0655581	2.67893	0.444768	0.0902843	2.50831	0.643384	0.123752	2.49016	0.22917	0.0512067	3.09905	0.405975	0.0415134	2.70864	0.409298	0.0971098	2.91472
0.518669	0.057907	2.23208	0.314468	0.0251613	3.04572	0.631838	0.0231527	2.95292	0.389649	-0.00416119	2.31548	0.154379	-0.0379027	1.60618	0.23075	-0.00816217	2.08357	0.23848	0.0741857	2.28844	0.45695	0.0822436	2.3207	0.631703	0.104194	2.26476	0.233015	0.0467731	2.90903	0.408457	0.0267635	2.59377	0.361515	0.0836269	2.67425
0.537037	0.0583187	2.05584	0.275016	0.025728	2.8557	0.557327	0.00774015	2.69224	0.417324	-0.0126846	2.13752	0.147737	-0.0392149	1.42571	0.234238	-0.017431	1.92703	0.212575	0.0781403	2.1236	0.447907	0.0773626	2.17343	0.618435	0.0910167	2.03049	0.233433	0.0446327	2.77932	0.406871	0.0190537	2.47964	0.351578	0.0690959	2.46332
0.530541	0.0475243	1.88271	0.238516	0.0149809	2.72984	0.468972	-0.010204	2.53615	0.428822	-0.0204228	1.99525	0.149879	-0.043295	1.25656	0.235937	-0.0230914	1.76856	0.186099	0.0566232	2.04294	0.43583	0.0676147	2.0466	0.595588	0.0866668	1.78816	0.234313	0.0426586	2.66054	0.405731	0.011767	2.35956	0.352657	0.0425058	2.2794
0.520191	0.0443671	1.72571	0.228006	-0.00231631	2.52736	0.467077	-0.0170549	2.31848	0.428857	-0.0175632	1.88818	0.146695	-0.0431586	1.11033	0.231532	-0.0261202	1.64714	0.202028	0.0424763	1.84707	0.425886	0.0587212	1.89818	0.549663	0.0864898	1.52799	0.236843	0.0383151	2.49167	0.415134	0.00628197	2.22263	0.356505	0.0265993	2.11904
0.46922	0.0333019	1.55401	0.231364	-0.0152607	2.24796	0.487247	-0.0202674	2.06488	0.422006	-0.0148706	1.77917	0.135263	-0.0366812	0.979905	0.224501	-0.028391	1.53975	0.212227	0.0329033	1.60349	0.417224	0.0444913	1.72147	0.480676	0.083459	1.26592	0.240544	0.0352867	2.29876	0.423967	-0.00278667	2.06016	0.368129	0.0144254	1.96116
0.450047	0.0419282	1.36509	0.231175	-0.0301417	1.98357	0.499723	-0.0186863	1.85282	0.41191	-0.0163342	1.64796	0.122682	-0.029173	0.86449	0.217234	-0.0293694	1.41222	0.206202	0.0267206	1.45915	0.414595	0.0375335	1.54856	0.394317	0.0811554	1.01513	0.242102	0.0363466	2.11482	0.430797	-0.00676895	1.89744	0.367033	0.00797653	1.81323
0.397541	0.0342727	1.16729	0.224379	-0.0371406	1.7704	0.494076	-0.0133583	1.69169	0.404718	-0.0165434	1.49888	0.112162	-0.0246746	0.753184	0.208553	-0.029732	1.27746	0.191604	0.0234266	1.36877	0.398963	0.033862	1.39977	0.303552	0.0794741	0.778234	0.241813	0.0362871	1.94398	0.43695	-0.00847729	1.7338	0.359392	0.00659371	1.66218
0.358299	0.0353879	0.947524	0.211285	-0.0386848	1.57396	0.472794	-0.0141647	1.56698	0.398235	-0.0177609	1.34317	0.102447	-0.0196255	0.638165	0.198027	-0.0310182	1.1297	0.177571	0.0212918	1.25672	0.391969	0.0293982	1.24744	0.222659	0.0781954	0.567671	0.240275	0.0330525	1.77157	0.43895	-0.0113939	1.55891	0.353628	0.00810094	1.49994
0.287129	0.0289768	0.787225	0.197131	-0.0377443	1.3426	0.450403	-0.0166297	1.40297	0.388899	-0.0180129	1.16557	0.0929443	-0.0168362	0.522413	0.178988	-0.0302677	0.976549	0.165423	0.0170357	1.1099	0.367386	0.0227482	1.09988	0.15418	0.0723603	0.393243	0.236135	0.0321563	1.5779	0.438385	-0.0119717	1.36183	0.349695	0.00759455	1.32001
0.229612	0.0359423	0.632704	0.174423	-0.0337832	1.07392	0.427648	-0.0184029	1.17407	0.375839	-0.0156227	0.957755	0.0843159	-0.0114226	0.414086	0.152786	-0.0259654	0.828172	0.15477	0.0141667	0.935552	0.345738	0.0209557	0.937768	0.113028	0.0666249	0.277663	0.227759	0.0312497	1.37007	0.42806	-0.0142039	1.1514	0.340904	0.0133752	1.12329
0.171807	0.0416859	0.501613	0.14255	-0.0281971	0.801506	0.393576	-0.0224904	0.912421	0.353199	-0.018433	0.771366	0.0732386	-0.00673876	0.312877	0.125148	-0.021617	0.674394	0.143401	0.0123505	0.750535	0.297342	0.0198676	0.781913	0.0912247	0.0591416	0.212397	0.207971	0.0281948	1.13804	0.392124	-0.0163352	0.92089	0.324202	0.0226835	0.928411
0.13446	0.0329661	0.370352	0.1025	-0.0192727	0.540427	0.325074	-0.0128947	0.651932	0.3137	-0.0111795	0.615536	0.0578483	-0.00225176	0.223308	0.0981148	-0.0186131	0.521676	0.122443	0.00968723	0.576197	0.259965	0.0232934	0.631067	0.078703	0.0586205	0.168599	0.166264	0.0256092	0.8943	0.319972	-0.0176404	0.69843	0.299631	0.0306993	0.736666
0.117687	0.0387639	0.291453	0.0615721	-0.0105329	0.307437	0.225088	-0.0025526	0.413572	0.250368	-0.00853812	0.455954	0.042395	0.00201632	0.149904	0.0735265	-0.014639	0.382292	0.0909702	0.00694534	0.425164	0.202728	0.0259989	0.512156	0.0800767	0.0551471	0.136778	0.117308	0.0225092	0.636634	0.229266	-0.0210424	0.473374	0.267969	0.0394119	0.540977
0.0651723	0.0321588	0.224816	0.0292444	-0.00244935	0.142738	0.140357	-0.00546279	0.214143	0.182501	-0.00439334	0.294012	0.0301385	0.00368958	0.0902367	0.050353	-0.00951973	0.25265	0.0622734	0.00473712	0.277863	0.168737	0.0295521	0.389886	0.0795243	0.0524978	0.124856	0.0689454	0.0159488	0.38493	0.150031	-0.0207755	0.250063	0.222074	0.0398208	0.356661
0.0841847	0.0474756	0.181326	0.00705588	0.00125731	0.0333693	0.0731789	-0.00318129	0.0818742	0.12521	-0.00409052	0.158359	0.0156108	0.00323133	0.0365549	0.0263692	-0.00373096	0.1411	0.0390394	0.0018335	0.148554	0.122332	0.0284031	0.296877	0.0782043	0.0516119	0.111049	0.0198741	0.00998379	0.194187	0.0791752	-0.0252163	0.1122	0.15916	0.0270267	0.190757
0.0461625	0.0214414	0.158637	-0.000293089	-0.000622244	0.00203075	0.00852825	0.000979701	0.0151007	0.0741596	-0.00789614	0.0726639	0.00087768	0.00075827	0.00143585	0.00905532	0.000873653	0.0465553	0.0175786	-0.000415664	0.0497711	0.111999	0.0324684	0.220435	0.0770258	0.0492296	0.0914128	-0.0036886	0.00218862	0.027583	0.0233482	-0.0160605	0.0242935	0.0705185	0.00990122	0.054329

## Sheet: Left Hind
X	Y	Z	X	Y	Z	X	Y	Z	X	Y	Z	X	Y	Z	X	Y	Z	X	Y	Z	X	Y	Z	X	Y	Z	X	Y	Z	X	Y	Z	X	Y	Z
0.00387096	0.0502008	0.293543	-0.078229	0.0691753	0.506867	-0.114845	0.18497	0.62655	-0.0451718	0.0323558	0.263361	-0.188847	0.0419134	1.55797	-0.0141611	0.0266029	0.262552	-0.018626	0.0213003	0.180038	0.0740704	-0.0129512	0.289866	-0.0902591	-0.0273488	0.303072	-0.0158479	0.0201271	0.131232	-0.217164	0.302771	0.94046	0.131195	0.153006	0.322313
-0.0157336	0.0594598	0.338943	-0.150066	0.0866772	0.954111	-0.338318	0.116469	1.12262	-0.321757	0.267296	1.21667	-0.667235	0.117937	4.50191	0.0212023	0.0477598	0.370672	-0.0425926	0.0682895	0.486359	-0.022308	-0.01306	0.481165	0.0234177	-0.020372	0.469325	-0.130259	0.0516611	0.874102	-0.90077	0.261732	2.94957	0.137773	0.191864	0.429172
0.100199	0.0346175	0.386494	-0.377896	0.141882	2.46825	-0.558984	0.0616656	1.73658	-0.923495	0.266172	2.73239	-0.609751	0.125314	4.68082	-0.0255223	0.112534	0.790227	-0.150992	0.119381	1.30477	-0.0156541	-0.0369687	0.48641	-0.191427	0.085981	1.58168	-0.342874	-0.0441357	2.3365	-0.932873	-0.178808	3.75683	-0.0300839	0.200911	0.827312
-0.128431	0.275305	1.55633	-0.419318	-0.0062507	3.16802	-0.519234	0.069851	1.92068	-1.28083	0.0395965	3.81381	-0.284274	0.138443	3.4458	-0.256206	0.03394	1.97895	-0.282468	0.0786833	1.91157	-0.139351	0.0116673	0.846916	-0.751474	-0.0395754	2.50354	-0.191628	-0.0146611	1.69578	-0.0772386	-0.295574	2.476	-0.373077	0.213135	1.58484
0.414962	0.022692	0.95689	-0.077555	-0.0679108	1.2716	-0.0480264	-0.0147754	1.8958	-0.58572	-0.373024	2.56119	0.0869621	-0.063087	2.39753	-0.404591	-0.211873	3.11743	-0.259415	0.00762674	1.77673	-0.186189	-0.0161297	1.09634	-0.731844	-0.136126	2.61042	-0.142776	-0.0263988	1.4895	0.318607	-0.0910618	1.73379	-0.659835	0.0743017	2.40008
-0.168788	-0.163107	1.59778	0.127854	-0.0515788	0.501206	0.355583	-0.0057827	1.55313	0.17007	-0.204954	1.49151	0.316469	-0.130559	1.75659	-0.0466988	-0.135994	1.71026	-0.276126	0.00877991	2.09228	-0.372947	-0.0384803	1.4997	-0.550048	-0.116813	2.11408	0.0251844	-0.0356074	1.66998	0.464215	-0.00085182	1.74349	-0.55086	-0.209368	2.52035
-1.91905	0.211496	3.59481	0.225725	-0.00505068	1.15969	0.389257	-0.0471907	1.91265	0.398489	-0.0526701	1.9864	0.398989	-0.124516	2.2088	0.185399	-0.0538387	1.88285	-0.196467	-0.0426746	2.35516	-0.420929	0.00512637	1.58529	-0.518935	-0.0779709	2.29038	0.0817712	-0.0467361	1.98577	0.518387	-0.108868	2.29261	-0.122522	-0.189027	2.10367
-1.24884	0.410528	2.62466	0.234278	0.020495	1.52328	-0.00926552	0.0144472	2.4272	0.416133	0.0853156	2.47491	0.263657	-0.110071	2.8913	0.280914	-0.0584729	1.83183	-0.044705	-0.0678486	2.20203	-0.603949	0.0231706	1.95555	0.203861	-0.098053	2.16704	-0.056718	-0.0407726	2.20746	0.182313	-0.122557	3.03102	0.0715178	0.00691685	2.19161
-0.293534	0.0671877	2.6402	0.0269718	-0.012921	2.01953	-0.269152	0.0319437	2.70075	-0.0351936	-0.0333321	3.16459	0.0371374	-0.0885796	3.44407	0.197829	-0.125918	2.25448	0.0482444	-0.0343399	2.20228	-0.684355	-0.0370677	2.34022	0.154323	-0.0558032	2.50235	-0.175628	-0.000441603	2.66919	-0.324288	-0.00245456	3.51329	0.0515146	0.11334	2.63035
0.326253	-0.195252	2.6257	-0.174463	-0.00452534	2.65443	-0.187921	-0.00753952	2.94158	-0.534202	-0.125397	3.76659	-0.10826	-0.0415375	4.00051	-0.0417402	-0.0972562	2.81889	0.0530487	-7.4032e-05	2.48208	-0.536095	-0.086264	2.53207	-0.102133	-0.0566611	3.09493	-0.118072	-0.00583327	2.8524	-0.259455	-0.0334928	3.67213	-0.115478	0.0627039	2.99517
0.68567	-0.168327	2.24722	-0.131401	0.0235482	2.81094	-0.17858	-0.0162645	3.11479	-0.394857	-0.104369	3.88508	-0.092429	-0.0149398	4.38175	-0.189129	-0.0296131	3.24997	-0.0201887	-0.00675501	2.77768	-0.671881	-0.0664484	2.88999	-0.00554916	-0.117065	3.3162	-0.0987052	0.00194718	2.88298	-0.176103	-0.0180343	3.9331	-0.265296	-0.0153106	3.32192
0.136383	0.0578066	2.75291	-0.0643699	0.0416146	2.90188	-0.248419	-0.0189598	3.34014	-0.211398	-0.0567515	4.05198	-0.0828732	-0.0147371	4.6436	-0.155985	-0.012652	3.47789	-0.0915831	-0.0276156	3.06548	-0.557526	-0.0766389	3.06701	-0.00705395	-0.142417	3.59898	-0.122456	-0.007937	3.20886	-0.251008	-0.00313741	4.22856	-0.2756	-0.00130869	3.57321
-0.276368	0.0873667	3.35604	-0.097158	0.038483	3.2266	-0.22607	-0.0471636	3.59735	-0.261163	-0.0759054	4.32105	-0.119047	-0.0100958	4.91212	-0.0577546	-0.0343107	3.55726	-0.108965	-0.0465427	3.38455	-0.267762	-0.100985	3.15029	-0.179169	-0.139296	4.00853	-0.112778	-0.00947101	3.39674	-0.25816	-0.0469947	4.46715	-0.208342	0.0134451	3.79781
-0.233421	-0.0647742	3.88445	-0.101408	0.027222	3.46524	-0.23551	-0.0799839	3.85529	-0.300063	-0.154135	4.56116	-0.121531	-0.0280716	5.21415	-0.0723764	-0.0357377	3.86894	-0.118996	-0.0682942	3.60479	-0.398555	-0.104227	3.44505	-0.326113	-0.1597	4.36527	-0.108629	-0.0185266	3.58171	-0.248353	-0.043725	4.7121	-0.214671	-0.0170323	4.07709
-0.252679	-0.105431	4.31075	-0.0901354	0.0240034	3.70672	-0.239903	-0.120033	4.09905	-0.227826	-0.197499	4.77344	-0.122394	-0.0409482	5.5464	-0.114734	-0.025321	4.18141	-0.107604	-0.0829003	3.8406	-0.473638	-0.0977433	3.77822	-0.309861	-0.185769	4.62578	-0.119491	-0.0387846	3.89517	-0.235542	-0.0579045	4.95081	-0.256076	-0.0986749	4.39583
-0.161378	-0.00847925	4.5839	-0.0920257	0.0285692	4.02172	-0.263442	-0.154961	4.33554	-0.213773	-0.199001	5.02053	-0.121899	-0.0510565	5.89996	-0.0995884	-0.0213061	4.41654	-0.0954843	-0.097105	4.08314	-0.488557	-0.102736	4.06679	-0.336745	-0.197436	4.90768	-0.130969	-0.0471157	4.17455	-0.249113	-0.0852176	5.21003	-0.292366	-0.135849	4.72916
-0.218374	0.0424607	5.05971	-0.0978581	0.0109169	4.32186	-0.270082	-0.191972	4.58957	-0.21288	-0.209468	5.26747	-0.134958	-0.056828	6.23744	-0.0982592	-0.0208204	4.73485	-0.103754	-0.114029	4.38561	-0.554431	-0.131083	4.40324	-0.403257	-0.208327	5.22158	-0.143466	-0.0573015	4.44977	-0.258341	-0.11609	5.4732	-0.286755	-0.188423	5.0463
-0.234725	-0.0373469	5.39058	-0.107493	0.00683831	4.62855	-0.281993	-0.228668	4.83238	-0.185216	-0.257478	5.51751	-0.131175	-0.0874865	6.57007	-0.134159	-0.0289108	5.02437	-0.118471	-0.140317	4.67809	-0.595775	-0.16195	4.68843	-0.432803	-0.216111	5.53952	-0.157587	-0.0770623	4.72886	-0.26612	-0.134243	5.72729	-0.283004	-0.230098	5.3571
-0.257132	-0.130296	5.73252	-0.107524	-0.00921586	4.93102	-0.312844	-0.263175	5.07283	-0.185777	-0.27377	5.75849	-0.131178	-0.10037	6.88532	-0.153386	-0.0587257	5.32526	-0.133217	-0.161115	4.92449	-0.608467	-0.171304	4.9742	-0.44451	-0.234237	5.81502	-0.179334	-0.0910465	5.03693	-0.272342	-0.159526	5.97622	-0.297215	-0.290516	5.67424
-0.289662	-0.158455	6.00318	-0.112543	-0.0143928	5.20065	-0.324566	-0.288288	5.30458	-0.163741	-0.309882	5.97749	-0.130265	-0.11456	7.18632	-0.173139	-0.0727433	5.62292	-0.15022	-0.175703	5.1983	-0.611945	-0.17552	5.21207	-0.492694	-0.247471	6.11093	-0.213185	-0.103975	5.58878	-0.269013	-0.184033	6.22728	-0.312563	-0.326701	5.98629
-0.27142	-0.0924067	6.30926	-0.115436	-0.0270139	5.4744	-0.329539	-0.314917	5.52453	-0.139687	-0.318103	6.19446	-0.137345	-0.117368	7.48229	-0.196164	-0.0949553	5.90386	-0.170525	-0.200008	5.46423	-0.616877	-0.18683	5.46429	-0.530078	-0.255133	6.40211	-0.215367	-0.102349	5.64694	-0.263507	-0.186211	6.4711	-0.324789	-0.359214	6.28125
-0.284596	-0.0526695	6.60244	-0.120118	-0.0335798	5.72821	-0.335281	-0.334954	5.72501	-0.131621	-0.34646	6.42019	-0.135223	-0.122726	7.75353	-0.215621	-0.109666	6.19515	-0.183313	-0.223405	5.70017	-0.600809	-0.215628	5.70509	-0.54205	-0.266862	6.66007	-0.196176	-0.127668	5.51364	-0.254178	-0.202317	6.71465	-0.328867	-0.383731	6.55595
-0.207603	-0.0923535	6.8769	-0.121693	-0.0362816	5.96188	-0.34146	-0.349624	5.92154	-0.145538	-0.35211	6.63372	-0.13252	-0.118021	7.99821	-0.23324	-0.1203	6.47639	-0.190538	-0.241864	5.92501	-0.591877	-0.232994	5.91377	-0.541244	-0.274885	6.90341	-0.195352	-0.124296	5.90613	-0.242122	-0.201464	6.93739	-0.331971	-0.415577	6.80532
-0.168494	-0.194062	7.13693	-0.119964	-0.0420484	6.19328	-0.340607	-0.358117	6.1128	-0.14436	-0.355019	6.8374	-0.122902	-0.116053	8.22459	-0.25101	-0.13639	6.74886	-0.202197	-0.255063	6.15328	-0.57496	-0.246552	6.15636	-0.533925	-0.278869	7.1325	-0.210717	-0.125211	6.05597	-0.230422	-0.21139	7.14189	-0.319871	-0.441069	7.03803
-0.120471	-0.247902	7.35071	-0.118947	-0.0405291	6.40786	-0.330556	-0.357715	6.29713	-0.134772	-0.358183	7.04055	-0.115601	-0.10833	8.43919	-0.26796	-0.141687	7.01611	-0.215258	-0.264332	6.47058	-0.573014	-0.24418	6.3373	-0.520482	-0.288491	7.34043	-0.212826	-0.139691	6.17821	-0.223558	-0.207381	7.33429	-0.30927	-0.45038	7.25621
-0.0976716	-0.224011	7.58495	-0.114475	-0.0455039	6.61669	-0.325271	-0.356348	6.47864	-0.126942	-0.348833	7.22537	-0.101596	-0.101158	8.6389	-0.277627	-0.149759	7.25863	-0.212742	-0.267976	6.68021	-0.543485	-0.257522	6.57962	-0.512635	-0.29429	7.54606	-0.205086	-0.143598	6.44384	-0.206274	-0.214166	7.51586	-0.285107	-0.458134	7.46446
-0.0734894	-0.159128	7.8354	-0.109207	-0.0405055	6.81944	-0.317689	-0.353645	6.64965	-0.112046	-0.360486	7.39342	-0.0856592	-0.0925921	8.82926	-0.282272	-0.151768	7.48462	-0.203451	-0.285863	6.74558	-0.52922	-0.267133	6.74854	-0.495605	-0.298057	7.73479	-0.203528	-0.144358	6.55759	-0.187978	-0.211155	7.69119	-0.262411	-0.455665	7.65942
-0.0232293	-0.13648	8.07188	-0.0994126	-0.0465064	7.00633	-0.301696	-0.342616	6.81022	-0.104883	-0.342739	7.59278	-0.0677079	-0.0855445	9.01481	-0.279174	-0.15339	7.70597	-0.192143	-0.290466	6.96304	-0.48817	-0.294626	6.9739	-0.463149	-0.305424	7.90657	-0.200706	-0.147326	6.73299	-0.160715	-0.210583	7.86017	-0.2266	-0.464983	7.84786
0.0149164	-0.200085	8.30512	-0.0901481	-0.0406187	7.18194	-0.284906	-0.333495	6.96668	-0.0913955	-0.333865	7.79121	-0.0481986	-0.0764288	9.19562	-0.267777	-0.157697	7.908	-0.183177	-0.296711	7.1648	-0.478113	-0.292917	7.13441	-0.423591	-0.311981	8.0688	-0.191262	-0.14645	6.91801	-0.134945	-0.212318	8.02379	-0.194102	-0.459674	8.028
0.0907435	-0.250381	8.49689	-0.0783723	-0.04221	7.35386	-0.264692	-0.319144	7.11503	-0.0739588	-0.317234	7.96389	-0.0263438	-0.0704202	9.37285	-0.251769	-0.155119	8.04817	-0.175467	-0.299367	7.30236	-0.422869	-0.306186	7.33073	-0.38163	-0.315733	8.22159	-0.182412	-0.142263	7.04377	-0.103035	-0.205643	8.17506	-0.153172	-0.465073	8.20451
0.125829	-0.263304	8.6803	-0.0673029	-0.0375408	7.51611	-0.241605	-0.302038	7.25435	-0.0450706	-0.283923	8.07021	-0.00534041	-0.0638231	9.54407	-0.237756	-0.156051	8.21647	-0.164778	-0.300933	7.48778	-0.409987	-0.298564	7.49002	-0.334102	-0.322822	8.36138	-0.17062	-0.139513	7.1934	-0.0706694	-0.205145	8.32061	-0.118181	-0.45618	8.37664
0.17634	-0.211744	8.85272	-0.0538754	-0.0354608	7.66983	-0.215911	-0.287433	7.38083	-0.00235848	-0.285153	8.06378	0.0186255	-0.0601239	9.70783	-0.240144	-0.148083	8.48644	-0.149216	-0.30325	7.64926	-0.332839	-0.325388	7.64194	-0.288929	-0.328561	8.49418	-0.156391	-0.136768	7.33318	-0.0350975	-0.194987	8.45532	-0.079313	-0.457666	8.54037
0.221413	-0.181843	9.00172	-0.0399235	-0.0341611	7.81662	-0.190078	-0.271567	7.49911	0.00518445	-0.246549	8.21299	0.0411789	-0.0532676	9.86094	-0.197777	-0.139349	8.66386	-0.132326	-0.304594	7.79348	-0.348508	-0.320119	7.82916	-0.245878	-0.330258	8.61762	-0.142751	-0.134162	7.45703	0.00122216	-0.193428	8.58693	-0.0445329	-0.443885	8.69281
0.279071	-0.201795	9.16931	-0.0245449	-0.0298162	7.95207	-0.161392	-0.255957	7.60742	0.0335693	-0.237431	8.39018	0.0666485	-0.050288	10.0061	-0.168157	-0.136223	8.63332	-0.115163	-0.30696	7.94213	-0.450232	-0.316781	8.257	-0.200791	-0.336328	8.72484	-0.126783	-0.133049	7.58095	0.0372191	-0.180169	8.70731	-0.00592415	-0.43952	8.83639
0.357976	-0.252606	9.27304	-0.00774302	-0.0303868	8.0758	-0.129521	-0.245499	7.71035	0.0517921	-0.205405	8.45756	0.0909183	-0.0437472	10.1372	-0.136209	-0.132625	8.7421	-0.0962585	-0.307164	8.07539	0.0441083	-0.460054	8.7891	-0.157295	-0.340193	8.81953	-0.110308	-0.129884	7.69134	0.0775532	-0.180265	8.82018	0.0307857	-0.427584	8.9686
0.409229	-0.282975	9.38476	0.00993218	-0.0270548	8.18688	-0.0965491	-0.237495	7.80545	0.0868342	-0.202547	8.56422	0.116964	-0.0427458	10.2576	-0.113209	-0.128997	8.91454	-0.0761273	-0.31031	8.20213	-0.0741018	-0.37394	8.30307	-0.111477	-0.340956	8.90112	-0.0933409	-0.128891	7.79643	0.114603	-0.171075	8.92307	0.0722838	-0.424475	9.08747
0.473147	-0.26215	9.43069	0.0300078	-0.0299138	8.28753	-0.0603306	-0.231163	7.89264	0.114801	-0.168865	8.69072	0.143293	-0.0389158	10.3622	-0.0961687	-0.123695	8.99687	-0.0560063	-0.3151	8.31684	0.00670062	-0.464105	8.195	-0.0627168	-0.346767	8.96885	-0.0755493	-0.127311	7.89771	0.156025	-0.173684	9.01871	0.116992	-0.418184	9.19276
0.521394	-0.232571	9.50785	0.0509188	-0.0279115	8.37277	-0.0227362	-0.231756	7.96729	0.146302	-0.171185	8.77379	0.170209	-0.0414672	10.4593	-0.0706308	-0.122698	9.12128	-0.0344017	-0.319372	8.41886	-0.0330354	-0.425928	8.41197	-0.0113874	-0.349467	9.0231	-0.0573129	-0.126002	7.99028	0.196652	-0.169998	9.10667	0.162442	-0.416437	9.28965
0.588138	-0.227783	9.54261	0.0740503	-0.0326078	8.4471	0.0159647	-0.232382	8.03228	0.177047	-0.153181	8.8581	0.195964	-0.040042	10.545	-0.0471081	-0.123338	9.22088	-0.0101446	-0.326935	8.51188	-0.060216	-0.365365	8.47796	0.0393607	-0.34948	9.06121	-0.0378088	-0.127427	8.0705	0.240178	-0.173913	9.18862	0.209279	-0.415951	9.37778
0.658657	-0.261579	9.55857	0.0967708	-0.032942	8.51242	0.0584674	-0.233887	8.08719	0.213544	-0.156505	8.95218	0.223693	-0.044456	10.6193	-0.0267338	-0.12252	9.30043	0.0134881	-0.333305	8.58944	0.0110423	-0.343948	8.58254	0.091804	-0.353741	9.08353	-0.0175042	-0.127656	8.13616	0.282646	-0.180074	9.27082	0.255032	-0.417111	9.45501
0.73047	-0.292368	9.57365	0.121801	-0.0390472	8.56751	0.102684	-0.240815	8.13124	0.247814	-0.148702	9.02766	0.249156	-0.0456074	10.6823	-0.00397761	-0.127589	9.38844	0.0389485	-0.340009	8.65234	0.0500266	-0.3547	8.61603	0.145401	-0.354405	9.08904	0.00426111	-0.129406	8.18577	0.327788	-0.187873	9.34853	0.303545	-0.424319	9.52375
0.799313	-0.29537	9.53637	0.145382	-0.0410205	8.61097	0.150099	-0.245827	8.16134	0.287816	-0.159146	9.10159	0.275504	-0.0521785	10.7387	0.0184134	-0.13029	9.4458	0.0660368	-0.347977	8.70003	0.107968	-0.357672	8.69595	0.198405	-0.353658	9.08746	0.0267547	-0.131814	8.22355	0.372008	-0.200893	9.42325	0.351064	-0.429354	9.58621
0.842412	-0.270867	9.51756	0.170141	-0.0465816	8.64822	0.201006	-0.25089	8.18291	0.328259	-0.161661	9.1686	0.299776	-0.0556299	10.7828	0.0415764	-0.13672	9.50337	0.092139	-0.353838	8.73474	0.210166	-0.323363	8.66801	0.25289	-0.356618	9.07574	0.0499912	-0.133106	8.24829	0.416056	-0.209286	9.48918	0.40083	-0.442262	9.63747
0.907851	-0.253414	9.43576	0.193726	-0.0510685	8.67359	0.254192	-0.259654	8.19725	0.372965	-0.175002	9.22667	0.324458	-0.0628225	10.8152	0.0645373	-0.142842	9.54971	0.119515	-0.36057	8.75553	0.270644	-0.382495	8.72705	0.30655	-0.356503	9.05155	0.0745326	-0.136209	8.26294	0.463246	-0.227546	9.54881	0.44812	-0.449447	9.67859
0.964498	-0.265256	9.39095	0.21747	-0.0552033	8.68836	0.30878	-0.266157	8.20805	0.418768	-0.187833	9.27403	0.347689	-0.0679783	10.834	0.0870477	-0.146729	9.58045	0.146205	-0.365988	8.76528	0.344833	-0.428883	8.69125	0.360238	-0.355885	9.0193	0.0997995	-0.13876	8.27147	0.510428	-0.238436	9.59814	0.496978	-0.464093	9.71228
1.0374	-0.288508	9.30194	0.240763	-0.0620436	8.69518	0.36401	-0.27108	8.21933	0.46675	-0.200229	9.31173	0.370246	-0.0749513	10.845	0.111342	-0.155819	9.60496	0.172038	-0.369991	8.76584	0.412567	-0.453932	8.67187	0.413178	-0.357453	8.97652	0.12513	-0.141836	8.27564	0.560098	-0.259832	9.64149	0.544596	-0.470691	9.73202
1.09637	-0.296229	9.20107	0.263089	-0.0641743	8.69439	0.422488	-0.278655	8.22797	0.51622	-0.219263	9.34012	0.391845	-0.0808324	10.844	0.134696	-0.158078	9.60836	0.19813	-0.374862	8.75696	0.484603	-0.436387	8.62183	0.464763	-0.355986	8.92692	0.151163	-0.145903	8.27596	0.609787	-0.270532	9.67396	0.594036	-0.48574	9.73991
1.14397	-0.277771	9.08005	0.28609	-0.0716651	8.68564	0.480232	-0.283592	8.23213	0.565352	-0.229878	9.36147	0.413545	-0.0864368	10.8306	0.159407	-0.164441	9.5986	0.222463	-0.377177	8.73866	0.539795	-0.425256	8.58664	0.515669	-0.354269	8.87186	0.176643	-0.148192	8.2706	0.662357	-0.289867	9.69468	0.641541	-0.491735	9.73555
1.19468	-0.255907	8.93109	0.306656	-0.0720751	8.66434	0.537135	-0.285831	8.2304	0.617274	-0.251926	9.37461	0.434465	-0.0921031	10.8047	0.184563	-0.16989	9.57707	0.246296	-0.379556	8.71321	0.567188	-0.428852	8.56138	0.564569	-0.35493	8.80866	0.202316	-0.151703	8.25816	0.712383	-0.301455	9.7049	0.69053	-0.505638	9.71808
1.23571	-0.252672	8.79536	0.328401	-0.0784005	8.63857	0.595164	-0.29027	8.22352	0.667699	-0.259675	9.37521	0.455253	-0.0953511	10.7678	0.208702	-0.170619	9.54103	0.269179	-0.38123	8.67679	0.687666	-0.353858	8.4682	0.611883	-0.351948	8.73955	0.227198	-0.154121	8.24169	0.765503	-0.316844	9.70337	0.736212	-0.509391	9.68704
1.2938	-0.26129	8.61786	0.347406	-0.0793082	8.5972	0.650794	-0.292184	8.20961	0.720927	-0.281481	9.37066	0.47561	-0.100289	10.7141	0.234448	-0.17799	9.49384	0.290998	-0.380871	8.63361	0.661157	-0.333951	8.45126	0.657387	-0.349339	8.66352	0.252455	-0.155386	8.21358	0.816181	-0.327487	9.69217	0.781644	-0.519069	9.64296
1.33341	-0.268108	8.44829	0.366678	-0.0826783	8.54474	0.70431	-0.29237	8.18919	0.770037	-0.287603	9.35373	0.495116	-0.101865	10.6445	0.258564	-0.178136	9.43333	0.312657	-0.380834	8.58216	0.651942	-0.38265	8.40383	0.699922	-0.347792	8.58201	0.277007	-0.157002	8.17799	0.868052	-0.336754	9.67285	0.824385	-0.519952	9.58569
1.37953	-0.254091	8.2467	0.384007	-0.084189	8.47906	0.755959	-0.295443	8.15797	0.819404	-0.305627	9.33004	0.514884	-0.106103	10.5616	0.283759	-0.18165	9.36042	0.333278	-0.37841	8.52242	0.770322	-0.392288	8.2695	0.74243	-0.344283	8.49649	0.30066	-0.156434	8.13748	0.917005	-0.34651	9.6434	0.866844	-0.526034	9.51479
1.40702	-0.238139	8.03223	0.400568	-0.0847086	8.4056	0.804246	-0.297336	8.11835	0.86616	-0.310658	9.29875	0.533405	-0.105974	10.4652	0.308245	-0.185209	9.27601	0.353461	-0.375509	8.45599	0.831262	-0.403191	8.13262	0.782474	-0.341793	8.40584	0.324196	-0.155781	8.08735	0.965318	-0.350542	9.60764	0.906384	-0.524601	9.43269
1.43014	-0.225999	7.80158	0.415911	-0.0859647	8.3198	0.849549	-0.298493	8.06832	0.912983	-0.323159	9.25857	0.551604	-0.108861	10.3545	0.331533	-0.183555	9.17991	0.373274	-0.371716	8.38051	0.895865	-0.410235	7.99294	0.822343	-0.340122	8.30642	0.346473	-0.154188	8.02234	1.01212	-0.358978	9.56266	0.943696	-0.526007	9.33935
1.45717	-0.220285	7.55349	0.429758	-0.0847305	8.22091	0.892268	-0.302087	8.00613	0.95671	-0.327272	9.20843	0.568678	-0.10692	10.2309	0.355594	-0.188686	9.07589	0.393153	-0.365355	8.29669	0.929765	-0.409783	7.8619	0.859155	-0.336292	8.19871	0.367265	-0.150395	7.95071	1.05577	-0.35825	9.50525	0.977794	-0.522372	9.23351
1.4775	-0.217936	7.2903	0.443005	-0.0851351	8.11059	0.9315	-0.304821	7.9368	1.00011	-0.334286	9.14987	0.58473	-0.108555	10.0977	0.377813	-0.186791	8.95977	0.412939	-0.359957	8.20571	0.960675	-0.409545	7.73837	0.894479	-0.333588	8.08304	0.387112	-0.147042	7.86632	1.0994	-0.36413	9.43964	1.00983	-0.520163	9.11527
1.49447	-0.206885	7.00473	0.453958	-0.0823591	7.98959	0.967232	-0.307062	7.85545	1.0394	-0.338279	9.07998	0.600162	-0.10563	9.9519	0.400348	-0.187956	8.8324	0.432292	-0.352512	8.10531	0.976976	-0.384747	7.5979	0.927497	-0.330405	7.95845	0.405208	-0.142136	7.77324	1.13839	-0.36125	9.36596	1.03943	-0.514407	8.98562
1.49	-0.189777	6.71094	0.464619	-0.081283	7.86004	1.00059	-0.310715	7.76507	1.07803	-0.339478	8.99895	0.614718	-0.105749	9.79157	0.422021	-0.189614	8.70057	0.451406	-0.344818	7.99929	1.00399	-0.364751	7.44949	0.959732	-0.325941	7.83062	0.422208	-0.136954	7.6717	1.17817	-0.364704	9.284	1.06621	-0.508102	8.8442
1.47842	-0.166438	6.38819	0.472764	-0.0771652	7.71857	1.03112	-0.313474	7.66583	1.11273	-0.341663	8.91043	0.628568	-0.101676	9.61733	0.442316	-0.185452	8.56078	0.470368	-0.338285	7.88899	1.01997	-0.353625	7.27918	0.989506	-0.323051	7.6948	0.437975	-0.131959	7.55965	1.21359	-0.361582	9.19335	1.09022	-0.50054	8.68886
1.46205	-0.151869	6.02934	0.479969	-0.07538	7.56596	1.05798	-0.315543	7.55347	1.14584	-0.338111	8.80917	0.64162	-0.0999309	9.42983	0.462966	-0.18822	8.4172	0.488324	-0.329421	7.77489	1.04441	-0.370435	7.10629	1.01805	-0.320431	7.55448	0.452419	-0.125428	7.43684	1.25	-0.361366	9.09394	1.11128	-0.491069	8.52077
1.4346	-0.141643	5.66701	0.484957	-0.0697704	7.3997	1.08304	-0.317762	7.43363	1.17611	-0.338474	8.69576	0.653075	-0.0955146	9.22708	0.481445	-0.184155	8.26662	0.506194	-0.322222	7.65644	1.05469	-0.353003	6.92275	1.04364	-0.31579	7.40094	0.46571	-0.119546	7.30094	1.28254	-0.358865	8.98418	1.12971	-0.480887	8.34217
1.40109	-0.133321	5.26981	0.488758	-0.0665027	7.22337	1.10627	-0.318963	7.30706	1.20309	-0.331403	8.57293	0.663437	-0.0930165	9.01047	0.499582	-0.181974	8.11062	0.522937	-0.314388	7.53335	1.08121	-0.336302	6.74214	1.06574	-0.311253	7.23534	0.477867	-0.11243	7.15267	1.3143	-0.355457	8.86356	1.14465	-0.468468	8.15391
1.34563	-0.114142	4.84856	0.490041	-0.0605215	7.03436	1.12606	-0.318742	7.17026	1.22783	-0.329291	8.43908	0.672112	-0.0887653	8.78159	0.516328	-0.181154	7.94557	0.538716	-0.305928	7.40404	1.07512	-0.31893	6.54442	1.08682	-0.305908	7.06161	0.489111	-0.104735	6.99484	1.34309	-0.353564	8.73379	1.1558	-0.456364	7.95611
1.27795	-0.0964957	4.41197	0.489959	-0.0553678	6.83399	1.14456	-0.317747	7.02354	1.24814	-0.320609	8.2933	0.678951	-0.0854037	8.5428	0.530561	-0.174724	7.77054	0.553874	-0.298853	7.26787	1.09319	-0.31112	6.3375	1.10588	-0.300342	6.87925	0.499211	-0.0981492	6.82652	1.36935	-0.347454	8.59391	1.16419	-0.442106	7.74726
1.19665	-0.0908202	3.94584	0.488178	-0.049834	6.62416	1.1611	-0.315424	6.86833	1.26798	-0.315551	8.13753	0.684379	-0.0812774	8.29408	0.544098	-0.174833	7.58965	0.567852	-0.28977	7.12678	1.07662	-0.294178	6.1155	1.12192	-0.295556	6.68834	0.507843	-0.0909916	6.64544	1.39389	-0.345004	8.44247	1.16911	-0.427643	7.52569
1.0966	-0.0773342	3.4607	0.484315	-0.0426594	6.39998	1.17426	-0.311496	6.70389	1.28246	-0.306246	7.96938	0.687616	-0.0772164	8.03037	0.554361	-0.169539	7.3977	0.581253	-0.281945	6.97989	1.09868	-0.292941	5.89674	1.13514	-0.290084	6.4888	0.515636	-0.0848144	6.45588	1.41443	-0.337257	8.28063	1.17064	-0.411295	7.29067
0.985641	-0.0694239	2.97846	0.47931	-0.0379401	6.16354	1.18586	-0.306768	6.52957	1.29604	-0.29845	7.7901	0.68888	-0.0728537	7.75348	0.563321	-0.165664	7.19249	0.59239	-0.274173	6.82393	1.0735	-0.275723	5.66604	1.14344	-0.283458	6.27553	0.521634	-0.078617	6.25374	1.43343	-0.333339	8.10634	1.16707	-0.394851	7.04387
0.855168	-0.0632356	2.56847	0.471542	-0.0298832	5.91096	1.19513	-0.301628	6.34963	1.30465	-0.289756	7.59703	0.687925	-0.0688639	7.46156	0.569598	-0.16336	6.97462	0.601928	-0.265083	6.65998	1.08512	-0.257275	5.42095	1.14761	-0.276819	6.04674	0.525747	-0.0722221	6.03891	1.44664	-0.324541	7.91985	1.15962	-0.376477	6.78658
0.70456	-0.0357125	2.22624	0.462102	-0.0249642	5.64348	1.20041	-0.295008	6.15788	1.31183	-0.279109	7.39301	0.683666	-0.0644022	7.15516	0.573262	-0.155792	6.74489	0.610078	-0.25667	6.48741	1.05522	-0.240533	5.16126	1.14755	-0.267777	5.80361	0.528216	-0.0665881	5.81374	1.45844	-0.319147	7.72299	1.14682	-0.357043	6.51723
0.582043	-0.0288937	1.93848	0.44966	-0.0169586	5.35933	1.2029	-0.286783	5.95875	1.31483	-0.270435	7.1758	0.676953	-0.0601975	6.83218	0.574784	-0.153793	6.50609	0.616065	-0.246525	6.30459	1.04708	-0.231187	4.87556	1.14359	-0.258593	5.55037	0.528222	-0.0603352	5.57578	1.46375	-0.310449	7.51185	1.13006	-0.336435	6.23406
0.478566	-0.0358772	1.70456	0.435452	-0.0113562	5.05971	1.20297	-0.277964	5.74807	1.31474	-0.258054	6.94219	0.666437	-0.0544156	6.48903	0.57298	-0.147105	6.25168	0.61978	-0.236639	6.10959	1.00903	-0.206647	4.59611	1.13371	-0.249335	5.28994	0.52597	-0.0544346	5.32674	1.46651	-0.303015	7.28667	1.10615	-0.314458	5.93521
0.420634	-0.0350957	1.55717	0.417361	-0.00466526	4.74054	1.1979	-0.267423	5.52806	1.31042	-0.248973	6.69401	0.652506	-0.0497649	6.12612	0.56816	-0.140683	5.98108	0.621011	-0.226672	5.90261	0.988716	-0.193638	4.29963	1.11887	-0.239052	5.01918	0.521163	-0.0484397	5.0631	1.4634	-0.294574	7.04774	1.07551	-0.292112	5.62209
0.352046	-0.0393063	1.45127	0.396077	0.00247861	4.41175	1.18969	-0.254641	5.30446	1.30168	-0.234948	6.43133	0.633383	-0.0428019	5.73784	0.560816	-0.135659	5.69817	0.619391	-0.214884	5.68264	0.935884	-0.180837	3.99946	1.09576	-0.227044	4.72875	0.513642	-0.041325	4.7842	1.45548	-0.284083	6.79406	1.03677	-0.268974	5.28904
0.304237	-0.0251111	1.33964	0.370409	0.00933459	4.06367	1.17812	-0.241403	5.06846	1.28949	-0.224501	6.15112	0.610477	-0.0380052	5.32552	0.549115	-0.125652	5.39921	0.615108	-0.203269	5.44476	0.858158	-0.157697	3.68392	1.06257	-0.213604	4.42148	0.503226	-0.0348224	4.4965	1.44188	-0.274975	6.52275	0.991411	-0.247573	4.93844
0.295307	-0.0143867	1.1807	0.337543	0.0178939	3.69172	1.15951	-0.227032	4.82038	1.27025	-0.210091	5.85075	0.580424	-0.0301765	4.88248	0.534712	-0.118956	5.08079	0.60733	-0.190272	5.19226	0.801211	-0.153926	3.38376	1.01553	-0.196647	4.10374	0.489614	-0.0277027	4.20536	1.42096	-0.263451	6.23358	0.937607	-0.223561	4.57121
0.285612	-0.0213366	1.00467	0.291694	0.0223876	3.29714	1.13664	-0.210408	4.55969	1.24801	-0.197904	5.53085	0.53854	-0.0272845	4.40678	0.516114	-0.108781	4.74575	0.59608	-0.176366	4.92049	0.727946	-0.140762	3.09946	0.952955	-0.17351	3.7831	0.472941	-0.0206336	3.90308	1.39463	-0.253218	5.92709	0.874575	-0.201042	4.185
0.258079	-0.0292618	0.851009	0.241974	0.0220134	2.89139	1.10897	-0.194544	4.28993	1.21705	-0.183033	5.18965	0.488732	-0.0204759	3.91461	0.494108	-0.0985148	4.39792	0.580811	-0.16241	4.62688	0.681148	-0.11447	2.80143	0.861527	-0.148716	3.46557	0.453288	-0.0136657	3.58855	1.35891	-0.240096	5.59905	0.797793	-0.173508	3.77142
0.235541	-0.0291173	0.716509	0.197944	0.0348718	2.53781	1.07379	-0.178033	4.01147	1.18107	-0.165746	4.82039	0.433049	-0.0148768	3.44557	0.467474	-0.0881105	4.02756	0.560223	-0.146527	4.30937	0.625048	-0.089929	2.50004	0.761026	-0.13973	3.16537	0.429594	-0.00594114	3.27042	1.3183	-0.227813	5.24832	0.700621	-0.142744	3.3269
0.21571	-0.0291079	0.621637	0.138153	0.0441723	2.27816	1.03283	-0.159484	3.71927	1.12929	-0.147776	4.41232	0.370581	-0.015319	3.02573	0.435673	-0.0734509	3.63601	0.532134	-0.12895	3.95056	0.545751	-0.0813253	2.19041	0.669658	-0.137523	2.90755	0.399254	-0.00021159	2.93661	1.26595	-0.211865	4.87387	0.574484	-0.114394	2.87326
0.191154	-0.0365155	0.545338	0.108647	0.0447219	2.05006	0.982406	-0.140225	3.41392	1.05645	-0.128416	3.96501	0.313131	-0.0204002	2.66837	0.398183	-0.0605245	3.23844	0.492305	-0.107288	3.54263	0.457132	-0.0845571	1.9353	0.599947	-0.118073	2.68839	0.364318	0.00506333	2.58728	1.20378	-0.194201	4.47039	0.430075	-0.101599	2.43944
0.16582	-0.0385832	0.463525	0.0819349	0.0429437	1.93576	0.914644	-0.119798	3.08619	0.968261	-0.111766	3.49164	0.267447	-0.00871774	2.36295	0.354443	-0.0411443	2.83101	0.433934	-0.079768	3.0869	0.395316	-0.0771014	1.76958	0.565838	-0.0896822	2.39222	0.32391	0.0100567	2.22869	1.12716	-0.172794	4.03084	0.307832	-0.095366	2.06133
0.146892	-0.0355153	0.398275	0.064785	0.0392938	1.84454	0.827109	-0.0949367	2.7156	0.86928	-0.0828676	3.0132	0.234634	0.00686053	2.0959	0.299955	-0.0227899	2.41886	0.355368	-0.0488285	2.58421	0.344778	-0.0580667	1.58746	0.517379	-0.0763964	2.069	0.277196	0.01214	1.86426	1.03523	-0.145086	3.55366	0.195739	-0.0795996	1.79332
0.128704	-0.0320738	0.346113	0.0742562	0.0309618	1.6641	0.726072	-0.0683845	2.32325	0.757783	-0.0677398	2.55979	0.217657	0.0167526	1.85708	0.24021	-0.0221366	2.05552	0.256352	-0.0213581	2.13474	0.331076	-0.0593723	1.38044	0.431408	-0.0837747	1.78831	0.227495	0.0106224	1.52977	0.911894	-0.107253	3.03606	0.114817	-0.082918	1.58581
0.120209	-0.038218	0.306877	0.0832223	0.0254767	1.47075	0.611909	-0.0432813	2.01688	0.628495	-0.0523857	2.18028	0.197742	0.0204336	1.65166	0.187323	-0.0180603	1.81004	0.165427	-0.0107806	1.89075	0.317273	-0.0538088	1.16819	0.363801	-0.0940722	1.65276	0.170081	-0.00149007	1.30805	0.753279	-0.0638833	2.51247	0.0750909	-0.107659	1.40192
0.108471	-0.041588	0.278304	0.0825925	0.0266616	1.33138	0.500579	-0.0360265	1.81706	0.524853	-0.0441776	1.87385	0.184001	0.025	1.45393	0.131193	0.00197332	1.60293	0.128579	-0.00142569	1.75432	0.289514	-0.0419268	1.00824	0.310644	-0.0798261	1.56698	0.131807	-0.0098682	1.20013	0.58655	-0.0388345	2.07444	0.059361	-0.0958639	1.25136
0.103674	-0.0385597	0.237225	0.0745057	0.0315857	1.23122	0.427177	-0.0323741	1.63627	0.452826	-0.0439685	1.63305	0.174148	0.0248555	1.26337	0.0913507	0.00412102	1.40617	0.125045	0.0168146	1.54754	0.25676	-0.0392292	0.894348	0.312609	-0.0695341	1.35629	0.106819	0.00463065	1.12808	0.439531	-0.0275849	1.79783	0.0484589	-0.0796553	1.11373
0.0911461	-0.0351578	0.210433	0.0692635	0.0345683	1.12286	0.378364	-0.0121378	1.41096	0.390028	-0.0380847	1.44519	0.164234	0.024457	1.08533	0.0747348	-0.00693499	1.25791	0.134836	0.0215423	1.28447	0.227885	-0.0359884	0.778028	0.306761	-0.0712717	1.13356	0.0869199	0.0287706	1.04752	0.330368	-0.021232	1.63206	0.0531894	-0.0737382	0.976726
0.0842988	-0.0385025	0.183126	0.0669277	0.03727	1.00274	0.360059	0.00475515	1.19827	0.361522	-0.0320939	1.26308	0.152002	0.0219977	0.932747	0.0635755	0.00276801	1.12038	0.13249	0.0120135	1.06888	0.212289	-0.0301608	0.666707	0.278859	-0.0713195	0.978044	0.0828429	0.0394331	0.932875	0.272168	-0.0139066	1.47289	0.0499368	-0.0818955	0.861664
0.0843185	-0.0408366	0.168756	0.0640881	0.0372292	0.885029	0.338625	0.016289	1.04923	0.343892	-0.0248281	1.08326	0.138384	0.0219349	0.802548	0.0632132	0.0226672	0.971727	0.115844	0.00541385	0.940509	0.189075	-0.0347953	0.56194	0.242588	-0.0689523	0.873355	0.0838468	0.0382825	0.788432	0.248604	-0.0109617	1.27451	0.034601	-0.083757	0.771532
0.0832416	-0.0354531	0.162399	0.061414	0.0371958	0.770049	0.306796	0.021393	0.934489	0.3264	-0.0213235	0.916807	0.123742	0.0197888	0.688124	0.0766588	0.0215724	0.801799	0.09689	0.00586746	0.843204	0.17864	-0.0323167	0.469784	0.213655	-0.0704537	0.764997	0.0782432	0.0344027	0.665945	0.246321	-0.0107163	1.06184	0.0194281	-0.0839873	0.688974
0.0824826	-0.036223	0.140532	0.0600635	0.0350322	0.661285	0.276379	0.0274558	0.823677	0.298614	-0.0165417	0.773427	0.109239	0.0191716	0.580848	0.0779634	0.0184537	0.666854	0.0828886	0.00975128	0.740002	0.154895	-0.023026	0.402918	0.190498	-0.0694958	0.64428	0.0736619	0.0311567	0.574376	0.238081	-0.0123412	0.871795	0.0133675	-0.0831071	0.604558
0.0786779	-0.0342475	0.129253	0.0589365	0.029676	0.562703	0.255207	0.032899	0.714006	0.274852	-0.0160815	0.650858	0.096352	0.0160111	0.477986	0.0709069	0.0170853	0.564629	0.0743092	0.0144561	0.627989	0.149195	-0.0194413	0.34126	0.172347	-0.0667963	0.52247	0.0727681	0.0287476	0.485068	0.216449	-0.0150418	0.717397	0.0133334	-0.077962	0.521285
0.0757404	-0.0332898	0.117696	0.0574842	0.0257519	0.473426	0.235943	0.0349675	0.609381	0.248003	-0.011587	0.537826	0.0835142	0.0138439	0.384826	0.0651788	0.0152447	0.475074	0.0678644	0.0199111	0.520177	0.126832	-0.0316292	0.283195	0.157119	-0.0662155	0.405967	0.0621236	0.0252911	0.412966	0.192675	-0.0148508	0.583257	0.0174407	-0.0719652	0.444249
0.0732514	-0.0316523	0.117805	0.0573693	0.0195666	0.393537	0.219679	0.0367747	0.507243	0.218377	-0.00967154	0.43515	0.0704473	0.0105947	0.306124	0.062659	0.0115301	0.387006	0.0626055	0.0242047	0.422334	0.123602	-0.0319418	0.230663	0.138989	-0.0640654	0.318338	0.0607336	0.0215017	0.350845	0.170526	-0.0101981	0.464647	0.0225825	-0.0642431	0.378829
0.0747974	-0.0344398	0.10573	0.0603514	0.0155171	0.319051	0.205497	0.0360436	0.40758	0.18084	-0.00710236	0.349018	0.0581356	0.00866146	0.239356	0.0618121	0.00733302	0.306272	0.0564623	0.0248056	0.33805	0.104696	-0.0287726	0.187503	0.117704	-0.0622054	0.263882	0.0550493	0.0171759	0.288494	0.14995	-0.00312421	0.359065	0.0297491	-0.0586242	0.322092
0.0724605	-0.036842	0.0959364	0.0612754	0.0106713	0.249971	0.187437	0.0279874	0.320159	0.144867	-0.00715328	0.272004	0.0473102	0.00375632	0.183523	0.0594128	0.00505251	0.238936	0.0481444	0.0223264	0.27101	0.0933178	-0.0347906	0.152234	0.0999294	-0.0634283	0.217338	0.0481923	0.00958178	0.224058	0.132498	0.00291307	0.270321	0.0388497	-0.0516293	0.269315
0.0732145	-0.0357586	0.0891161	0.0531459	0.0052444	0.185829	0.156482	0.0183258	0.244831	0.114846	-0.00885746	0.204062	0.0382976	0.00113565	0.136142	0.0544446	0.00286302	0.181616	0.0393145	0.0182607	0.21157	0.0769794	-0.0358965	0.122937	0.0827526	-0.0637473	0.168954	0.0395008	0.00258777	0.162894	0.117874	0.00563599	0.200755	0.048487	-0.0471599	0.223444
0.074293	-0.0341288	0.0838212	0.0402753	-9.16029e-05	0.116225	0.124779	0.00740484	0.172562	0.0884296	-0.00961584	0.145835	0.0306983	-0.0022355	0.0959262	0.0476953	0.00141666	0.131286	0.0305627	0.013938	0.154082	0.0768796	-0.0336082	0.102278	0.0675148	-0.0644404	0.120935	0.0301979	-0.00192275	0.112383	0.105554	0.00481293	0.148187	0.0575853	-0.0422274	0.18252
0.0619052	-0.0314078	0.0868116	0.0204548	-0.00277936	0.0472054	0.0940876	-0.0053981	0.0980859	0.0692078	-0.0135061	0.0918359	0.0203753	-0.00080402	0.0547568	0.0397854	-0.000992475	0.0847713	0.0220887	0.00981085	0.0998117	0.0749514	-0.0364342	0.0822905	0.0545071	-0.0643075	0.0815728	0.0212248	-0.00587757	0.0719864	0.0942503	0.00419323	0.108662	0.0679222	-0.0363003	0.137474
0.0598227	-0.0339689	0.0751606	0.00232368	-0.00118734	0.00310796	0.0359472	-0.00349474	0.025799	0.0379924	-0.0064398	0.0420085	0.0079549	0.000224169	0.0190696	0.0207318	-0.00100952	0.0333974	0.0109716	0.00430722	0.0438717	0.0702247	-0.034091	0.0676745	0.0519518	-0.0610636	0.0643659	0.00865725	-0.0060488	0.0283658	0.080163	0.00290439	0.071491	0.0663897	-0.0275251	0.0853268

## Sheet: Right Hind
X	Y	Z	X	Y	Z	X	Y	Z	X	Y	Z	X	Y	Z	X	Y	Z	X	Y	Z	X	Y	Z	X	Y	Z	X	Y	Z	X	Y	Z	X	Y	Z
-0.0404818	0.049966	0.284061	-0.089969	0.0774643	0.714694	0.0259783	0.1448	0.300858	-0.026414	0.0389273	0.162461	-0.0315476	0.0264964	0.184095	-0.226855	0.0847174	1.50591	-0.0371145	0.0451536	0.27635	0.0929395	0.0319799	0.140374	-0.0708191	0.0803324	0.46316	0.000927456	0.050142	0.303993	-0.0130851	0.131128	0.262202	0.120092	0.0646677	0.188369
-0.0606294	0.0715087	0.401406	-0.193469	0.138105	1.45059	-0.188483	0.362768	1.12462	0.0228645	0.149225	0.317668	-0.114603	0.0860526	0.737883	-0.179586	0.0460093	1.53403	-0.139814	0.0842653	0.976599	-0.0380921	0.0655405	0.459207	-0.105486	0.207856	1.25835	0.0056455	0.13948	0.700629	-0.34312	0.370823	1.31682	0.0974577	0.0596635	0.148938
0.0291322	0.0249293	0.218007	-0.303082	0.139026	2.35717	-0.700456	0.1281	2.0543	-0.369357	0.467615	1.56753	-0.367203	0.122828	2.58426	-0.0511308	-0.052111	0.972205	-0.322689	0.0731597	2.07249	-0.04881	0.053981	0.372396	-0.719381	0.17842	2.37503	-0.197077	0.151628	1.48234	-0.840199	0.268319	2.3906	0.100943	0.102011	0.182901
0.00223482	0.0320919	0.171946	-0.198564	-0.0376233	1.94359	-0.638127	0.0332855	1.87432	-0.823115	0.434442	2.66129	-0.683212	0.142088	4.65945	0.00648109	-0.0616459	0.759625	-0.376305	-0.0222968	2.84238	-0.117248	0.022523	0.612301	-0.51891	0.108931	2.31214	-0.182495	0.0421225	1.05575	-0.705631	0.0640253	2.49831	0.0638585	0.106812	0.3025
0.156746	0.0948527	0.247217	-0.0378593	-0.0824487	1.34502	-0.426506	0.0761824	1.69383	-0.768127	0.316304	2.71826	-0.441227	0.0176415	4.09303	-0.00747396	-0.0691108	1.01148	-0.129122	-0.0396491	2.37985	-0.31701	0.0692236	1.13909	-0.623998	0.00433441	2.59068	-0.386292	0.116683	2.0223	-0.111588	-0.28105	1.80551	0.0157406	0.0713487	0.386233
0.365853	0.316313	1.10516	0.0558494	-0.0246046	1.2867	0.0677658	-0.0569326	1.85538	-0.466292	-0.030616	2.07038	-0.142138	-0.0859745	2.94892	-0.0466821	-0.0276475	1.43717	0.0890517	-0.0366816	1.98642	-0.0879793	0.126144	1.02025	-0.473135	0.083633	2.6741	-0.411987	0.0191027	2.94922	0.237113	-0.109546	1.33859	-0.0869754	0.0402934	0.540952
-0.638574	0.210668	2.75959	0.140311	0.0536587	1.63674	0.45012	-0.0705579	1.80374	-0.124126	-0.174983	1.56676	0.264285	-0.132008	2.05063	-0.0227576	-0.0120799	1.60838	0.260882	0.0199111	2.12273	-0.0204945	0.0666288	1.10414	-0.0695798	0.182813	2.56092	-0.0965249	-0.0224562	2.11718	0.314368	0.0216616	1.47959	-0.144047	0.10308	0.81529
-1.29574	-0.177001	2.95759	0.138229	0.0678003	2.06499	0.208048	-0.00202431	1.96867	0.225463	-0.0978771	1.88691	0.338212	-0.07838	2.42973	0.0584783	-0.104655	1.55952	0.16656	0.0454872	2.52879	-0.111795	0.0328347	1.16559	0.00105107	0.103425	2.84591	0.0380878	0.0531155	2.01315	0.427478	0.0457839	1.8563	-0.0791366	0.0742546	1.01502
-1.20976	0.0951521	2.79413	-0.0278963	0.0235017	2.55811	-0.29601	0.0830219	2.65329	0.404701	0.00981291	2.40429	0.26284	-0.04548	3.24187	0.0488449	-0.134155	1.87377	0.000324076	0.0423087	2.95276	-0.350681	0.0459664	1.50311	-0.255005	0.0833556	3.33855	0.0146889	0.0648392	2.75031	0.421108	0.0266861	2.15927	-0.0170912	-0.0700095	1.06559
-1.07731	0.26142	2.70816	-0.153381	0.0346276	2.96393	-0.344615	0.119161	3.03161	0.50444	-0.0233938	2.46264	0.126215	-0.0423132	3.79348	-0.0131559	-0.0592011	2.20146	-0.0520782	0.0573057	3.26535	-0.321399	0.00104381	1.78901	-0.491657	0.177653	3.83332	-0.209864	0.0751217	3.03829	0.0649226	0.075162	2.54779	0.00762192	-0.0388477	0.997657
-0.287436	0.269539	2.70283	-0.136317	0.082678	3.19281	-0.274763	0.0723197	3.02341	0.255982	0.0706891	2.59545	-0.0644442	-0.0602839	4.43008	0.034045	-0.044876	2.34325	-0.0532915	0.0809179	3.4448	-0.34482	-0.00879502	2.00226	-0.397392	0.196488	3.96421	-0.205702	0.073881	3.25063	-0.15278	0.0206329	3.14518	0.0203809	0.0804063	1.19847
0.455384	0.320714	2.92264	-0.0867656	0.101706	3.37018	-0.296672	0.0280883	3.29858	-0.166145	0.128762	3.23819	-0.147808	-0.084045	4.76545	0.0748071	-0.0870145	2.51951	-0.0366141	0.0856729	3.61505	-0.473746	0.0469372	2.4102	-0.368531	0.171972	4.20068	-0.110506	0.0829211	3.38302	-0.170283	0.0211347	3.51571	0.0480571	0.1897	1.57178
0.470653	0.103109	2.73906	-0.086681	0.0882024	3.64611	-0.352892	-0.0107185	3.5943	-0.272411	0.0466449	3.67835	-0.156328	-0.0616177	4.92291	-0.0178991	-0.08073	2.9158	-0.0365153	0.0775191	3.89288	-0.296732	0.0632232	2.577	-0.439198	0.192432	4.51831	-0.1346	0.103999	3.50553	-0.184057	0.109219	3.64326	0.0316568	0.1725	1.76592
0.0283067	-0.184225	2.93911	-0.099396	0.0681786	3.91126	-0.344214	-0.0132052	3.86736	-0.17853	-0.029119	3.68817	-0.0633851	-0.105198	5.2012	-0.0758821	-0.0831271	3.33618	-0.0500078	0.0802127	4.19897	-0.298387	0.0644326	2.79193	-0.494821	0.211173	4.8007	-0.137931	0.0923517	3.79669	-0.185366	0.0493292	3.8966	-0.0172586	0.101974	1.83114
-0.469532	0.136164	4.16964	-0.103659	0.0711956	4.16902	-0.34781	-0.0536799	4.13204	-0.0757337	0.0674926	3.75688	-0.0760761	-0.113479	5.48872	-0.0534795	-0.0989558	3.53371	-0.0693769	0.0570687	4.52527	-0.396914	0.0485351	3.17451	-0.522754	0.218357	5.08675	-0.11567	0.0946124	4.01896	-0.214135	0.0227573	4.25173	-0.0627748	0.0276927	1.9685
-0.302783	0.12112	4.32193	-0.106985	0.0625165	4.45841	-0.419901	-0.114369	4.39426	-0.0793718	0.0653994	4.05532	-0.115638	-0.106279	5.77405	-0.0460573	-0.10974	3.74001	-0.0890149	0.037366	4.86376	-0.136742	0.0228851	3.26595	-0.559597	0.223822	5.40866	-0.109614	0.0962062	4.25007	-0.240894	-0.0104744	4.51918	-0.0793	-0.0161132	2.21895
-0.246385	0.0280109	4.67574	-0.108409	0.0487841	4.75316	-0.429644	-0.140805	4.67345	-0.103997	-0.0107173	4.30255	-0.115064	-0.125512	6.14677	-0.0654905	-0.14454	4.08696	-0.119884	0.0255643	5.20002	-0.20576	0.0231608	3.60388	-0.605335	0.223802	5.69882	-0.122492	0.0746149	4.57485	-0.218655	-0.0276137	4.76169	-0.11984	0.0257833	2.63776
-0.276605	0.0114582	5.04924	-0.119325	0.0419745	5.05281	-0.431511	-0.17351	4.90224	-0.0983689	-0.0547913	4.50697	-0.0966599	-0.142159	6.50534	-0.0848175	-0.149728	4.355	-0.151825	0.00921859	5.53938	-0.312027	0.0260599	3.94422	-0.671884	0.226318	5.98264	-0.139343	0.0715063	4.87981	-0.222642	-0.031435	5.03738	-0.189861	0.0709803	3.12255
-0.262045	0.0445927	5.36364	-0.130391	0.0262037	5.34272	-0.458954	-0.216855	5.13856	-0.100025	-0.0431114	4.75508	-0.112048	-0.161366	6.85006	-0.0961951	-0.168213	4.64003	-0.177433	0.00369281	5.84599	-0.304992	0.0246252	4.27706	-0.716083	0.243279	6.24291	-0.161304	0.0677289	5.16076	-0.240397	-0.0754251	5.30225	-0.207167	-0.0763177	3.36836
-0.348074	0.102112	5.73875	-0.135578	0.0118227	5.6267	-0.444965	-0.231844	5.36077	-0.108057	-0.104484	5.01	-0.142509	-0.183172	7.22545	-0.109721	-0.185215	4.94915	-0.197995	-0.00734572	6.12516	-0.338922	0.0248405	4.58738	-0.76128	0.25004	6.49289	-0.186745	0.0522032	5.42789	-0.245258	-0.0841683	5.55666	-0.273928	-0.0819893	3.5876
-0.471579	0.111806	6.09239	-0.1439	-0.00556617	5.91355	-0.428808	-0.25944	5.56645	-0.139246	-0.18917	5.26186	-0.152134	-0.196494	7.59844	-0.127944	-0.199405	5.27337	-0.213634	-0.0129714	6.38081	-0.351261	0.0323744	4.89768	-0.779238	0.261715	6.72588	-0.209943	0.030165	5.67609	-0.254139	-0.113495	5.83816	-0.287134	-0.0321307	3.87461
-0.437229	0.0914904	6.36713	-0.153073	-0.0170469	6.17005	-0.423125	-0.29676	5.77266	-0.155598	-0.228774	5.5182	-0.162852	-0.197565	7.94571	-0.139458	-0.211282	5.5588	-0.219504	-0.0122578	6.6076	-0.366749	0.0272205	5.20369	-0.779565	0.282164	6.95065	-0.231609	0.00208797	5.89788	-0.246689	-0.123615	6.10602	-0.214733	-0.056021	4.17816
-0.458297	0.0605957	6.65548	-0.160155	-0.0301706	6.398	-0.431868	-0.300054	5.96998	-0.146417	-0.256214	5.77687	-0.170938	-0.204768	8.2441	-0.149647	-0.220676	5.84924	-0.219654	-0.0115435	6.8152	-0.392352	0.0289532	5.49749	-0.783632	0.294217	7.16706	-0.247826	-0.0106307	6.11097	-0.231952	-0.137188	6.29938	-0.251076	-0.137833	4.49936
-0.430093	0.0646614	6.9635	-0.163893	-0.0365061	6.63144	-0.433499	-0.304226	6.1674	-0.156644	-0.283295	6.02743	-0.171602	-0.207517	8.52368	-0.157464	-0.222887	6.12904	-0.2142	-0.00619171	7.01843	-0.391465	0.028598	5.76621	-0.773667	0.30595	7.36221	-0.254191	-0.0196754	6.32019	-0.218666	-0.157248	6.51291	-0.364759	-0.173804	4.82472
-0.380347	0.101926	7.22639	-0.168585	-0.0433176	6.8651	-0.428506	-0.31726	6.37145	-0.163772	-0.320965	6.26767	-0.168329	-0.205674	8.79453	-0.159826	-0.224291	6.38289	-0.205689	-0.00407757	7.21315	-0.395288	0.033528	6.03858	-0.756526	0.32271	7.54273	-0.261319	-0.0347226	6.5147	-0.204671	-0.158348	6.74075	-0.392201	-0.207202	5.11581
-0.373189	0.112679	7.50187	-0.168637	-0.0479084	7.08357	-0.42183	-0.306011	6.57488	-0.160153	-0.338162	6.49944	-0.16099	-0.194777	9.04485	-0.143099	-0.238456	6.61943	-0.193886	0.000644288	7.40368	-0.369743	0.0361253	6.27889	-0.727622	0.326835	7.71242	-0.26415	-0.0397659	6.71607	-0.191306	-0.178359	6.93428	-0.352374	-0.253231	5.37946
-0.320093	0.115352	7.73345	-0.162512	-0.0487602	7.28984	-0.407276	-0.309865	6.76879	-0.159281	-0.351443	6.72057	-0.15114	-0.184809	9.26756	-0.130544	-0.246176	6.84659	-0.180484	0.00625066	7.58907	-0.357147	0.0414728	6.53285	-0.691778	0.340011	7.87803	-0.26826	-0.048374	6.91964	-0.172085	-0.180832	7.13343	-0.363535	-0.299831	5.6609
-0.288073	0.102667	7.97302	-0.154885	-0.0505548	7.48766	-0.385	-0.311647	6.95306	-0.150297	-0.352382	6.92692	-0.133267	-0.171708	9.46978	-0.117959	-0.248702	7.05675	-0.165797	0.0122494	7.76547	-0.323756	0.0460675	6.7621	-0.651834	0.351412	8.04077	-0.268074	-0.0548937	7.11828	-0.15017	-0.189367	7.3258	-0.384273	-0.345943	5.94491
-0.252372	0.0938283	8.21688	-0.144308	-0.048258	7.67148	-0.359967	-0.292004	7.13554	-0.138997	-0.346646	7.13201	-0.116079	-0.15946	9.66048	-0.0959984	-0.25091	7.25637	-0.149373	0.0211685	7.93248	-0.306945	0.048454	6.98801	-0.610606	0.360424	8.18488	-0.263826	-0.0534078	7.31155	-0.124989	-0.19611	7.50187	-0.375606	-0.382914	6.21588
-0.195648	0.127957	8.42126	-0.130493	-0.0477389	7.84369	-0.334979	-0.285929	7.31016	-0.127617	-0.333555	7.35064	-0.0937053	-0.145566	9.83679	-0.0725725	-0.256432	7.45021	-0.132668	0.0266946	8.09225	-0.267784	0.0531697	7.19057	-0.567669	0.372132	8.3146	-0.25805	-0.0607575	7.48855	-0.0952317	-0.19244	7.66918	-0.363186	-0.419261	6.46575
-0.149536	0.156337	8.62304	-0.11393	-0.0427428	8.00552	-0.311151	-0.274871	7.47963	-0.119991	-0.316565	7.56063	-0.0684054	-0.136848	9.99284	-0.0492574	-0.259842	7.63942	-0.114947	0.0344435	8.24409	-0.240348	0.0562841	7.39126	-0.521804	0.378365	8.42804	-0.245675	-0.0598408	7.65705	-0.0650988	-0.195876	7.83046	-0.351794	-0.45124	6.70785
-0.107256	0.183954	8.80377	-0.0947468	-0.03915	8.15629	-0.287818	-0.251827	7.64308	-0.0780905	-0.300831	7.70797	-0.0413744	-0.12543	10.1358	-0.0238352	-0.264063	7.83092	-0.0970864	0.0407583	8.39152	-0.192849	0.0567646	7.58583	-0.473744	0.385806	8.52744	-0.23099	-0.0585191	7.82352	-0.0327804	-0.187234	7.98591	-0.338164	-0.485728	6.94225
-0.0452681	0.192533	8.9605	-0.0737304	-0.0345205	8.29941	-0.262943	-0.241431	7.79691	-0.0355456	-0.279411	7.85979	-0.014813	-0.119753	10.2657	0.00189478	-0.27006	8.02441	-0.0784271	0.0468235	8.53101	-0.151211	0.0616895	7.76555	-0.424448	0.39261	8.61953	-0.214747	-0.0638297	7.97384	0.000552155	-0.183272	8.13812	-0.31817	-0.507272	7.16044
-0.00526711	0.185993	9.13234	-0.0510729	-0.0316342	8.43148	-0.233695	-0.226436	7.9444	-0.000383167	-0.256786	8.02767	0.0136617	-0.114401	10.385	0.0268963	-0.274022	8.22207	-0.0594505	0.0536042	8.66287	-0.101145	0.0627921	7.92644	-0.374328	0.397209	8.70041	-0.195123	-0.0589993	8.12193	0.0356963	-0.175784	8.29161	-0.294649	-0.522591	7.36549
0.0604189	0.203488	9.27152	-0.0270768	-0.0291027	8.55503	-0.200212	-0.212237	8.08349	0.0300394	-0.228621	8.18797	0.0421827	-0.11073	10.4987	0.0517706	-0.281837	8.42232	-0.0400917	0.05616	8.78111	-0.0512465	0.0645491	8.07574	-0.324017	0.403994	8.76707	-0.175134	-0.0590766	8.26434	0.0699743	-0.167214	8.43762	-0.265702	-0.526171	7.56182
0.121941	0.228323	9.40885	-0.00171558	-0.0275897	8.66745	-0.165036	-0.204177	8.21207	0.0657891	-0.20552	8.34308	0.071315	-0.106799	10.6091	0.0767701	-0.288424	8.62146	-0.0194883	0.0602018	8.88592	-0.00283385	0.0634928	8.22047	-0.272524	0.405576	8.81486	-0.15441	-0.0581926	8.39695	0.105072	-0.164979	8.57335	-0.235263	-0.53063	7.74295
0.158769	0.257432	9.5343	0.0247998	-0.0272966	8.76697	-0.122512	-0.194493	8.32657	0.103057	-0.187766	8.49418	0.0993631	-0.107612	10.7163	0.10026	-0.296657	8.81557	0.00175901	0.0606824	8.97983	0.0483239	0.0638382	8.35995	-0.220795	0.406003	8.84325	-0.132185	-0.0518423	8.52624	0.140207	-0.15928	8.69848	-0.198162	-0.528249	7.90829
0.223961	0.260282	9.62232	0.0524237	-0.0281678	8.85706	-0.0760081	-0.187718	8.4127	0.137687	-0.171218	8.63038	0.128062	-0.111128	10.8202	0.124239	-0.305498	9.00436	0.024354	0.0599385	9.06371	0.102951	0.0626779	8.48989	-0.168412	0.406381	8.8554	-0.110626	-0.0535886	8.64994	0.175499	-0.158913	8.81672	-0.157586	-0.527716	8.06545
0.257056	0.245834	9.72919	0.0809156	-0.0318607	8.93658	-0.0270715	-0.185859	8.48144	0.175038	-0.161616	8.7522	0.156159	-0.116872	10.9185	0.147507	-0.313247	9.17888	0.0490492	0.0586044	9.13245	0.15881	0.0623552	8.60105	-0.114421	0.402111	8.8605	-0.0871922	-0.0503249	8.76584	0.213368	-0.15867	8.93178	-0.113331	-0.523009	8.21357
0.319609	0.244229	9.78954	0.109636	-0.0344836	9.00271	0.0286311	-0.185608	8.53481	0.214366	-0.15215	8.86349	0.184379	-0.12391	11.0134	0.169929	-0.323647	9.3383	0.075187	0.0540919	9.18975	0.217201	0.0631957	8.69537	-0.0594982	0.401442	8.8551	-0.0621596	-0.0486025	8.86611	0.251128	-0.160036	9.03755	-0.0679728	-0.520476	8.35075
0.374199	0.24972	9.85491	0.139053	-0.0404691	9.05869	0.0887273	-0.188077	8.56939	0.255164	-0.152533	8.96741	0.211302	-0.133151	11.1005	0.193101	-0.332852	9.48578	0.104343	0.0514053	9.23239	0.279705	0.0600682	8.77083	-0.00296654	0.399623	8.83687	-0.0360445	-0.0524489	8.94967	0.290413	-0.165909	9.13384	-0.0214018	-0.514537	8.47663
0.425299	0.257131	9.89832	0.16876	-0.0451931	9.10522	0.151485	-0.196983	8.59812	0.29888	-0.153224	9.06236	0.237554	-0.141996	11.1824	0.215722	-0.342889	9.62249	0.134568	0.0457974	9.26071	0.341376	0.0593228	8.83578	0.049924	0.391929	8.80278	-0.00634571	-0.0509865	9.00926	0.332085	-0.17038	9.21849	0.0256335	-0.509952	8.59343
0.497526	0.252919	9.90517	0.197339	-0.0524038	9.13845	0.216525	-0.205972	8.62065	0.342151	-0.161887	9.14815	0.263465	-0.151971	11.2584	0.238829	-0.352306	9.74793	0.16619	0.040919	9.27864	0.408337	0.0581972	8.88694	0.102279	0.389022	8.75452	0.0240903	-0.0558423	9.05042	0.374993	-0.179627	9.29135	0.072765	-0.504985	8.69777
0.535127	0.241154	9.92779	0.22655	-0.0586828	9.16427	0.282362	-0.2169	8.64014	0.386765	-0.171812	9.22046	0.289693	-0.161277	11.3247	0.262704	-0.359966	9.85856	0.197605	0.035832	9.29125	0.472675	0.0573742	8.92267	0.154966	0.382573	8.69692	0.0560711	-0.0620717	9.07068	0.419443	-0.188368	9.35453	0.120338	-0.502056	8.78715
0.602841	0.231583	9.90348	0.254689	-0.0660361	9.17906	0.348267	-0.23091	8.65702	0.432775	-0.186269	9.28047	0.314952	-0.173036	11.3794	0.286644	-0.36738	9.95174	0.228383	0.0294252	9.3021	0.539089	0.0545515	8.9345	0.206277	0.374525	8.63593	0.0889273	-0.0657805	9.0721	0.465752	-0.198122	9.40713	0.16911	-0.499456	8.86669
0.652973	0.227281	9.88726	0.282015	-0.0731806	9.17892	0.413688	-0.243165	8.67245	0.477737	-0.203819	9.33081	0.340464	-0.182137	11.4285	0.311299	-0.372189	10.0293	0.258128	0.0254383	9.31144	0.603208	0.0546134	8.93378	0.256425	0.371064	8.57279	0.120571	-0.076142	9.06269	0.513011	-0.210353	9.45182	0.217711	-0.498489	8.93714
0.713046	0.226878	9.83966	0.308748	-0.079708	9.16642	0.478094	-0.256355	8.67795	0.523915	-0.221333	9.36946	0.364919	-0.193064	11.4662	0.335833	-0.376279	10.0936	0.286733	0.0197775	9.31669	0.668916	0.0525393	8.91728	0.304452	0.364352	8.50169	0.153687	-0.0821675	9.04732	0.561954	-0.219589	9.48502	0.26759	-0.499102	8.99833
0.770917	0.228163	9.7652	0.33431	-0.0871104	9.14063	0.54137	-0.269762	8.68061	0.570141	-0.241543	9.40004	0.390216	-0.199034	11.4933	0.360795	-0.378701	10.1436	0.314336	0.0167191	9.31489	0.733672	0.0499997	8.89608	0.351309	0.35767	8.4175	0.185884	-0.0885844	9.01956	0.612596	-0.23213	9.50889	0.316147	-0.5034	9.05011
0.823408	0.218118	9.69937	0.358646	-0.0919415	9.10381	0.601764	-0.279976	8.67337	0.61668	-0.259129	9.42148	0.414497	-0.208172	11.5076	0.385451	-0.379785	10.1772	0.340955	0.0137472	9.30525	0.795427	0.048375	8.85698	0.396271	0.351461	8.32513	0.216713	-0.0981334	8.99477	0.663396	-0.24264	9.5209	0.366161	-0.508761	9.09417
0.88553	0.20669	9.59849	0.381437	-0.0987821	9.05456	0.662857	-0.288472	8.65411	0.662465	-0.278327	9.43092	0.439288	-0.211498	11.5122	0.410115	-0.379735	10.1967	0.366339	0.0112268	9.28545	0.853447	0.0485362	8.80664	0.439508	0.343379	8.22891	0.248098	-0.101423	8.9719	0.714204	-0.253764	9.52703	0.415325	-0.515875	9.12902
0.926034	0.206562	9.50112	0.403116	-0.101896	8.99214	0.719113	-0.296241	8.62814	0.708173	-0.294278	9.43273	0.463404	-0.218618	11.5031	0.434043	-0.377665	10.2044	0.391081	0.0112555	9.25841	0.909556	0.04506	8.74297	0.481956	0.338246	8.12956	0.27714	-0.107937	8.94527	0.765993	-0.265004	9.52474	0.466006	-0.523481	9.14754
0.986535	0.209401	9.37897	0.423037	-0.106702	8.918	0.77428	-0.300953	8.59414	0.754167	-0.310024	9.42456	0.487816	-0.219122	11.4845	0.4575	-0.375402	10.1988	0.414421	0.00978005	9.22195	0.960757	0.0426366	8.66635	0.522655	0.331826	8.02579	0.305366	-0.112745	8.9121	0.816604	-0.273264	9.51138	0.515171	-0.531448	9.15596
1.02868	0.212526	9.23171	0.442175	-0.108368	8.83249	0.827491	-0.303113	8.54851	0.798808	-0.323664	9.40751	0.510705	-0.224514	11.4516	0.48017	-0.371544	10.1796	0.437509	0.0110752	9.17671	1.0112	0.0429993	8.57983	0.560763	0.32592	7.91876	0.33312	-0.113586	8.87147	0.866795	-0.284041	9.48831	0.564523	-0.540237	9.15583
1.07506	0.203208	9.07984	0.459761	-0.110184	8.73502	0.875509	-0.305101	8.49259	0.843197	-0.334538	9.38469	0.53462	-0.223256	11.406	0.501685	-0.366882	10.1434	0.459146	0.0117125	9.12244	1.0554	0.0403159	8.48497	0.597502	0.319509	7.80567	0.358194	-0.118402	8.82233	0.91554	-0.290096	9.45507	0.612696	-0.547464	9.14251
1.12257	0.194975	8.91244	0.476362	-0.110662	8.62644	0.922821	-0.304869	8.42669	0.88644	-0.343564	9.35253	0.556404	-0.227472	11.3474	0.521905	-0.361886	10.0906	0.48036	0.0130174	9.06015	1.09783	0.0359154	8.37253	0.631057	0.312744	7.68476	0.383207	-0.117965	8.76381	0.96265	-0.297049	9.4103	0.660982	-0.555361	9.11756
1.16041	0.193309	8.73977	0.491562	-0.109873	8.50705	0.967166	-0.30219	8.34891	0.929025	-0.350235	9.31	0.578897	-0.22504	11.2785	0.540992	-0.35553	10.0253	0.500519	0.0158386	8.98934	1.13347	0.0358239	8.2442	0.663294	0.30689	7.56132	0.406489	-0.118026	8.69367	1.00845	-0.302069	9.35662	0.708674	-0.560288	9.08116
1.20356	0.194199	8.55086	0.505528	-0.10904	8.37499	1.00499	-0.30143	8.26237	0.969926	-0.35571	9.25663	0.59901	-0.227959	11.1963	0.558236	-0.349418	9.94414	0.519951	0.017252	8.90723	1.16446	0.0347267	8.10253	0.694816	0.299388	7.43347	0.428247	-0.120069	8.61184	1.05149	-0.304878	9.29447	0.754127	-0.566341	9.02966
1.23659	0.196946	8.34415	0.51832	-0.105627	8.23364	1.04237	-0.297632	8.16455	1.00879	-0.358633	9.19472	0.620059	-0.224617	11.104	0.57394	-0.342376	9.84964	0.538363	0.0209092	8.8142	1.19322	0.0308173	7.95021	0.725007	0.292821	7.29832	0.449961	-0.116914	8.51586	1.09313	-0.308348	9.22295	0.798835	-0.569546	8.96483
1.26613	0.19374	8.1155	0.529745	-0.103795	8.07981	1.07447	-0.292812	8.0571	1.04644	-0.360553	9.12136	0.638681	-0.226195	10.9961	0.588153	-0.334607	9.73989	0.555647	0.0225898	8.71299	1.21503	0.0301757	7.79175	0.753249	0.285944	7.15728	0.469606	-0.116994	8.41095	1.13191	-0.307637	9.14074	0.84117	-0.573045	8.88894
1.29424	0.18331	7.87422	0.539995	-0.0991523	7.91479	1.10106	-0.289492	7.93789	1.08198	-0.360638	9.03857	0.657761	-0.222662	10.8741	0.601234	-0.326686	9.61545	0.571907	0.0251865	8.60272	1.2343	0.0293863	7.62064	0.779899	0.277128	7.0079	0.488628	-0.114908	8.29877	1.16809	-0.308763	9.04681	0.882488	-0.572689	8.80035
1.31731	0.174547	7.62331	0.548197	-0.0960523	7.74065	1.12742	-0.282886	7.80886	1.11587	-0.359208	8.94704	0.674546	-0.223686	10.7374	0.612531	-0.318249	9.47344	0.587247	0.0280538	8.48686	1.2485	0.0258376	7.43409	0.804625	0.269139	6.84944	0.506827	-0.110376	8.17516	1.20228	-0.306203	8.94368	0.920901	-0.571596	8.70067
1.33674	0.175527	7.36278	0.554985	-0.0905341	7.55726	1.14801	-0.275791	7.66934	1.14651	-0.356076	8.84071	0.691508	-0.2197	10.5873	0.622431	-0.309313	9.31862	0.601323	0.0293336	8.3642	1.25884	0.0236873	7.23369	0.828582	0.25944	6.6874	0.523206	-0.109233	8.03936	1.23249	-0.303412	8.8306	0.957599	-0.567119	8.58779
1.35462	0.179155	7.08078	0.559226	-0.0860681	7.36404	1.16361	-0.271654	7.52272	1.17534	-0.352022	8.71963	0.706325	-0.219483	10.4211	0.630317	-0.300237	9.14716	0.614887	0.0324768	8.23519	1.26082	0.0238241	7.02803	0.850616	0.249213	6.51979	0.53969	-0.103853	7.89366	1.26179	-0.299805	8.70714	0.99127	-0.561331	8.4604
1.35255	0.177603	6.78889	0.561796	-0.080286	7.16124	1.18062	-0.262788	7.36802	1.20179	-0.346018	8.58933	0.720205	-0.216553	10.2424	0.637061	-0.290017	8.96157	0.627097	0.0332319	8.09742	1.26266	0.0221223	6.81544	0.869233	0.23932	6.33773	0.554446	-0.100382	7.73292	1.28684	-0.293547	8.57416	1.02147	-0.55244	8.32006
1.35201	0.165884	6.46981	0.561825	-0.0747769	6.94691	1.19177	-0.25473	7.20367	1.22523	-0.339331	8.44899	0.732932	-0.214853	10.0502	0.641913	-0.279418	8.76135	0.638847	0.0351589	7.95121	1.26446	0.0175746	6.59336	0.88632	0.226968	6.14643	0.567492	-0.0983518	7.56201	1.3098	-0.289293	8.43068	1.04735	-0.542582	8.16627
1.34166	0.152531	6.12897	0.559488	-0.0692352	6.7232	1.2004	-0.249351	7.03078	1.2469	-0.330671	8.29458	0.743881	-0.211706	9.84289	0.645073	-0.268056	8.54457	0.649022	0.0365422	7.79468	1.26291	0.017547	6.35816	0.900159	0.215253	5.9499	0.580072	-0.0931031	7.38136	1.32974	-0.281131	8.27556	1.06925	-0.528962	8.0014
1.32248	0.150304	5.78972	0.554574	-0.0626929	6.48786	1.21096	-0.239489	6.84701	1.26537	-0.32166	8.12868	0.752994	-0.209996	9.62131	0.646497	-0.255452	8.31505	0.658208	0.0368338	7.62857	1.25555	0.0185798	6.10764	0.911089	0.20343	5.745	0.59018	-0.0913948	7.1864	1.34532	-0.275119	8.10943	1.08622	-0.514061	7.82174
1.29814	0.152658	5.43332	0.546944	-0.0570142	6.2387	1.21565	-0.231246	6.65506	1.28156	-0.31199	7.95085	0.760373	-0.207018	9.38217	0.646112	-0.242616	8.06866	0.666251	0.0387879	7.45571	1.24829	0.0176868	5.85426	0.919111	0.190206	5.53142	0.59862	-0.0884654	6.97961	1.35949	-0.2674	7.9307	1.09909	-0.495927	7.62868
1.26431	0.142867	5.03523	0.537009	-0.0499048	5.97433	1.21909	-0.225405	6.4532	1.2943	-0.301272	7.75875	0.76665	-0.203049	9.12945	0.644345	-0.228626	7.80762	0.672617	0.0386364	7.27367	1.23634	0.0160239	5.58712	0.922438	0.178196	5.30724	0.605722	-0.0849435	6.76208	1.36844	-0.258281	7.74375	1.10684	-0.477078	7.42263
1.22235	0.126029	4.62141	0.523824	-0.0442624	5.69497	1.2231	-0.214223	6.24446	1.30402	-0.291023	7.55388	0.769761	-0.199477	8.85963	0.640471	-0.213916	7.53445	0.677678	0.0404704	7.08109	1.21471	0.0179363	5.3143	0.920975	0.165623	5.07212	0.609559	-0.0839996	6.52777	1.37509	-0.250062	7.54188	1.11048	-0.453669	7.19997
1.16203	0.123412	4.20918	0.507966	-0.0368936	5.40061	1.22017	-0.206038	6.02351	1.31033	-0.279865	7.33761	0.771277	-0.194766	8.57098	0.633961	-0.198784	7.24818	0.680629	0.0412932	6.87288	1.1929	0.0181155	5.02666	0.914875	0.152507	4.82187	0.611606	-0.0802366	6.27992	1.37726	-0.238319	7.32718	1.10704	-0.429431	6.95753
1.09448	0.125014	3.76139	0.488713	-0.0309048	5.08783	1.21651	-0.199223	5.79311	1.31271	-0.269221	7.11241	0.769358	-0.190905	8.26298	0.625284	-0.1831	6.94645	0.681391	0.0418613	6.64895	1.16057	0.0188809	4.7264	0.902245	0.140338	4.55952	0.611141	-0.077984	6.02081	1.37444	-0.228302	7.09835	1.09846	-0.401948	6.70059
1.00611	0.113429	3.31237	0.466217	-0.0240427	4.75825	1.2113	-0.187952	5.5526	1.31187	-0.256476	6.87144	0.764656	-0.184203	7.93187	0.613703	-0.168055	6.62801	0.679607	0.0438333	6.4102	1.12698	0.0216226	4.41441	0.884197	0.128999	4.29002	0.607451	-0.0751842	5.7467	1.36854	-0.215255	6.85549	1.0817	-0.37338	6.42386
0.899222	0.105812	2.92477	0.438895	-0.0172469	4.40663	1.19721	-0.180403	5.30316	1.30573	-0.244226	6.61295	0.755944	-0.178998	7.57618	0.59964	-0.150715	6.29269	0.674522	0.043785	6.15323	1.08258	0.0254118	4.09724	0.859486	0.120591	4.01266	0.601858	-0.0698244	5.44949	1.35524	-0.202779	6.59625	1.05973	-0.342591	6.12643
0.816047	0.107929	2.63692	0.404584	-0.00902957	4.02356	1.18158	-0.172056	5.04463	1.29628	-0.231256	6.3397	0.743535	-0.170021	7.20006	0.582544	-0.132081	5.94126	0.666724	0.0459258	5.8766	1.02953	0.0275033	3.76243	0.823577	0.115126	3.71185	0.592674	-0.0662119	5.14296	1.33819	-0.190223	6.31943	1.02736	-0.310238	5.80464
0.735757	0.115565	2.37533	0.360507	-0.000539758	3.6084	1.16245	-0.158767	4.77617	1.28083	-0.216747	6.05842	0.725968	-0.162672	6.79773	0.561493	-0.111719	5.57242	0.654758	0.0457937	5.57816	0.949862	0.0376892	3.41735	0.771924	0.112509	3.39035	0.57964	-0.0609286	4.83322	1.31379	-0.175517	6.02476	0.986999	-0.277596	5.4561
0.643698	0.118107	2.04018	0.305349	0.00342389	3.17749	1.13364	-0.149063	4.49335	1.26074	-0.203887	5.76202	0.703554	-0.151515	6.36481	0.534012	-0.0878266	5.1767	0.638868	0.0461033	5.25577	0.855591	0.048882	3.05055	0.70781	0.115707	3.05036	0.563439	-0.0550954	4.50261	1.28327	-0.163344	5.71053	0.93734	-0.242622	5.0826
0.559794	0.10599	1.67986	0.246556	0.00992805	2.79529	1.10286	-0.138589	4.20154	1.23436	-0.18924	5.44463	0.674791	-0.140894	5.89957	0.498806	-0.061047	4.75588	0.616799	0.0481661	4.90033	0.725845	0.0467482	2.7227	0.623202	0.123307	2.72697	0.542947	-0.0515165	4.1501	1.24687	-0.147412	5.37438	0.87832	-0.207167	4.68671
0.494777	0.0747291	1.40519	0.178829	0.0178903	2.47877	1.06604	-0.124323	3.90531	1.20052	-0.176792	5.11144	0.639343	-0.126607	5.40171	0.45377	-0.0324967	4.317	0.586587	0.0495699	4.5005	0.59546	0.0517998	2.4956	0.529687	0.133218	2.47951	0.519318	-0.0450571	3.79551	1.19889	-0.132435	5.01454	0.800368	-0.167735	4.25028
0.426532	0.0633048	1.26268	0.122049	0.0266604	2.21413	1.01891	-0.113683	3.59882	1.16272	-0.161403	4.76685	0.593751	-0.109759	4.85798	0.401724	-0.0158517	3.90303	0.544294	0.0539288	4.05473	0.532051	0.0486698	2.22977	0.444781	0.143549	2.31436	0.491629	-0.0403224	3.43521	1.13958	-0.114117	4.62037	0.692517	-0.128913	3.76975
0.361278	0.083278	1.1985	0.0862208	0.0289047	2.02741	0.965618	-0.0998677	3.26841	1.11536	-0.147146	4.40401	0.531851	-0.082566	4.27636	0.345427	-0.00668491	3.54811	0.483742	0.0555577	3.5643	0.469338	0.049634	1.96959	0.388879	0.151627	2.15658	0.460265	-0.0344698	3.06264	1.05979	-0.0912499	4.17787	0.566323	-0.0724587	3.26693
0.289332	0.0929628	1.11719	0.0540537	0.0287438	1.90611	0.89031	-0.0816568	2.90432	1.05566	-0.132033	4.01826	0.454079	-0.0556617	3.70271	0.294944	0.0143752	3.18819	0.410191	0.0559789	3.03163	0.427215	0.0565809	1.74161	0.365584	0.149492	1.95241	0.42502	-0.0268896	2.66987	0.96204	-0.0643266	3.69436	0.41565	-0.0251003	2.75321
0.261388	0.0830794	0.969852	0.0495672	0.0239483	1.76834	0.789911	-0.0650974	2.51174	0.976691	-0.112293	3.60469	0.378549	-0.0375533	3.21889	0.254847	0.0270596	2.83988	0.332563	0.0483437	2.55315	0.390245	0.0572345	1.55857	0.360228	0.140468	1.73474	0.382996	-0.0235123	2.24583	0.843364	-0.0263428	3.18308	0.271288	-0.0146048	2.29832
0.246503	0.0714311	0.799762	0.0473989	0.0180749	1.5833	0.683479	-0.0338714	2.11585	0.879716	-0.0877843	3.16444	0.310258	-0.0232917	2.84702	0.208912	0.0289667	2.53848	0.261353	0.0418326	2.19236	0.350404	0.0573082	1.37698	0.349693	0.131158	1.55405	0.328634	-0.0173464	1.80985	0.698306	-0.00349326	2.66109	0.157232	-0.019108	1.99689
0.223098	0.0651421	0.664036	0.0513353	0.0117954	1.40572	0.562498	0.00897856	1.80608	0.765849	-0.0577683	2.71418	0.251498	-0.00931031	2.55116	0.175812	0.0241332	2.30122	0.21051	0.0489694	1.88058	0.323141	0.0554896	1.20083	0.32657	0.123411	1.41949	0.257693	-0.0184508	1.41339	0.560669	0.00436648	2.22699	0.103483	-0.00504536	1.81322
0.206872	0.0619884	0.582953	0.0524072	0.0105915	1.26819	0.445468	0.0145934	1.59438	0.655143	-0.0437822	2.29868	0.224025	-0.00974888	2.26959	0.154664	0.0295683	2.08891	0.186926	0.0441816	1.61514	0.300189	0.0554168	1.04548	0.302916	0.122107	1.32963	0.191146	-0.0178285	1.22779	0.461154	0.0158828	1.95609	0.0792688	0.003327	1.6277
0.185489	0.0545343	0.520411	0.0463959	0.0188269	1.15541	0.366928	0.019166	1.39187	0.572674	-0.0306853	2.00497	0.216887	-0.0103504	1.96581	0.142143	0.0356243	1.87317	0.177295	0.0520071	1.43263	0.279624	0.0569147	0.879639	0.285347	0.123894	1.2491	0.131628	0.00223409	1.22938	0.393325	0.0252369	1.75005	0.0861283	-0.00155467	1.40958
0.157198	0.0446856	0.447462	0.0395788	0.0278427	1.04241	0.327698	0.0220658	1.20121	0.489614	0.00119196	1.83203	0.209766	-0.0130933	1.67608	0.128791	0.0340758	1.67801	0.165352	0.0546091	1.25631	0.251428	0.0572083	0.729145	0.271236	0.124122	1.13178	0.109248	0.0246315	1.14902	0.349599	0.0252133	1.53962	0.0772758	-0.0183506	1.24029
0.135811	0.0351257	0.372309	0.0379622	0.0363229	0.927337	0.308872	0.021973	0.996722	0.428706	0.0338443	1.64288	0.196321	-0.0140591	1.43636	0.114165	0.0334439	1.49915	0.155967	0.0521097	1.06319	0.222669	0.0541506	0.610888	0.260033	0.118144	0.990854	0.114025	0.0298594	0.943188	0.319277	0.00800841	1.33423	0.0601286	-0.0251382	1.11931
0.118962	0.0302968	0.304232	0.038322	0.0410627	0.814272	0.289629	0.0277763	0.82451	0.407332	0.0271996	1.44088	0.177811	-0.0153769	1.24144	0.102924	0.035797	1.32751	0.146244	0.0475333	0.904951	0.196859	0.0486346	0.51657	0.25282	0.112663	0.859293	0.11644	0.0289973	0.736175	0.292174	-0.00333258	1.14476	0.0376017	-0.0287157	1.01191
0.102156	0.0284329	0.245794	0.0385328	0.0440121	0.708188	0.263212	0.0375214	0.749119	0.387181	0.0208872	1.24408	0.158012	-0.0128379	1.06841	0.0933669	0.0400334	1.16849	0.132384	0.0423998	0.793655	0.175114	0.0418576	0.438086	0.245329	0.107855	0.735952	0.111219	0.0255959	0.588714	0.259918	-0.00986379	0.970772	0.0264247	-0.0300342	0.901912
0.094046	0.0266924	0.207777	0.0378492	0.0428068	0.61504	0.232245	0.0423731	0.680479	0.359884	0.026876	1.07892	0.141347	-0.00992184	0.893887	0.0839312	0.0423552	1.02158	0.1185	0.0395748	0.691386	0.152616	0.0347443	0.365458	0.237852	0.103226	0.638034	0.0960326	0.0228689	0.473117	0.231061	-0.0138007	0.826793	0.0200075	-0.0302446	0.789487
0.0827271	0.0245046	0.193822	0.0378998	0.0398077	0.533902	0.212104	0.0505119	0.584677	0.329535	0.0300327	0.94561	0.127229	-0.00547795	0.724907	0.0754808	0.0429742	0.877976	0.107308	0.0362457	0.59271	0.133227	0.0304178	0.300018	0.229639	0.0962621	0.539613	0.0778791	0.021953	0.380759	0.204133	-0.0116171	0.693906	0.0225571	-0.0260329	0.67617
0.0794642	0.0182231	0.172902	0.0386765	0.0352493	0.461887	0.197252	0.0531637	0.494192	0.305624	0.0320023	0.810657	0.112328	-0.00185028	0.566903	0.0679339	0.0427745	0.74171	0.0978688	0.0339929	0.501145	0.116454	0.027042	0.240877	0.210145	0.0870746	0.448172	0.0621784	0.0192025	0.314328	0.182874	-0.00796528	0.558299	0.0271586	-0.0229653	0.572725
0.0824446	0.0189157	0.152814	0.0416114	0.0300969	0.394349	0.181737	0.0540804	0.419048	0.281673	0.031388	0.65732	0.0928259	0.00243613	0.429802	0.0616556	0.0417551	0.617051	0.0876722	0.0317927	0.420444	0.102753	0.0232535	0.195138	0.175456	0.0780115	0.375722	0.051007	0.0170742	0.261356	0.168849	-0.0025086	0.429906	0.0361407	-0.0213127	0.48009
0.0741129	0.0218935	0.133331	0.0453321	0.0262726	0.330729	0.174194	0.0549451	0.352065	0.253732	0.0296127	0.508177	0.0697741	0.00403681	0.311407	0.0572894	0.0406878	0.503218	0.0764994	0.0268349	0.351919	0.0923695	0.0188858	0.163094	0.144521	0.0712977	0.290498	0.0420348	0.0163267	0.226884	0.154379	9.55008e-05	0.323129	0.0456479	-0.0234535	0.402315
0.0740919	0.0250476	0.113123	0.044437	0.0206058	0.270628	0.164299	0.0496728	0.29065	0.213323	0.0276669	0.390769	0.048827	0.00409551	0.2082	0.0537266	0.0358296	0.397666	0.0647916	0.0222035	0.291837	0.087404	0.0184696	0.14484	0.11892	0.0629619	0.21762	0.0368474	0.0143454	0.199559	0.135022	-0.00032126	0.239019	0.0626386	-0.0276213	0.333634
0.0710926	0.0227269	0.108916	0.03854	0.0154678	0.209595	0.151962	0.0422653	0.234912	0.1739	0.023541	0.296886	0.0316634	0.00318829	0.123796	0.0490687	0.0307343	0.310743	0.0529009	0.0171542	0.234311	0.0809988	0.0168834	0.121354	0.0999009	0.0577056	0.172472	0.033096	0.0117916	0.16386	0.11471	-0.00115921	0.174054	0.0817298	-0.0331667	0.266648
0.0716873	0.0177101	0.104956	0.030298	0.00905131	0.14506	0.133619	0.0357701	0.184181	0.139012	0.0141946	0.214187	0.0186529	0.00299595	0.0614154	0.0413335	0.02628	0.237725	0.0431874	0.0126697	0.180558	0.0779963	0.0182754	0.102462	0.0856624	0.0544203	0.13555	0.0258363	0.00761734	0.119195	0.0979368	-0.0051248	0.120308	0.101056	-0.0361427	0.189784
0.0727378	0.0180504	0.093676	0.0206789	0.00385115	0.0821621	0.107061	0.0218929	0.131532	0.110692	0.00444321	0.14146	0.00634382	0.000926542	0.0200111	0.033644	0.0218006	0.168343	0.0344924	0.00643022	0.133751	0.0736049	0.0183727	0.0820483	0.0761937	0.0505014	0.105385	0.0157072	0.00323818	0.0703526	0.0828572	-0.00862412	0.078456	0.100359	-0.0301924	0.103286
0.0655061	0.0183903	0.0789543	0.0108799	0.000652188	0.0336146	0.0724315	0.00519502	0.0660653	0.0890615	-0.00216211	0.0849237	0.0001129	-0.000430542	0.00242239	0.0267731	0.0176102	0.105736	0.0223093	0.000912437	0.0837655	0.0734832	0.0162193	0.073504	0.0680534	0.0508843	0.083454	0.0032876	-0.000354208	0.0153351	0.0604032	-0.00986975	0.042805	0.038557	-0.00960559	0.022198

## Sheet: Mass
	Mass				Right higher				Left higher
	355				-12.28				3.96
	536				-1.85				1.61
	567				-1.78				8.39
	498				-1.51				8.28
	484				-7.86				5.59
	584				-3.09				1.65
	549				-8.12				5.38
	640				-3.03				4.28
	541				-10.57				1.75
	540				-4.82				4.56
	449				-4.74				5.26
	424				-2.62				6.96
	525				-4.29
	572				-2.05
	438				-3.67
	670
	578
	591
	514
	574
	597
	557
	635
	690
	616
	568
	641
	502
	690
	620
	492
	653
	593
	590
	479
	493
