# Supplementary material for: Sagittal plane fore hoof unevenness is associated with fore and hindlimb asymmetrical force vectors in the sagittal and frontal planes
Source: PLoS One. 2018 Aug 29;13(8):e0203134. doi: 10.1371/journal.pone.0203134 (PMC6114892; doi:10.1371/journal.pone.0203134)
Supplement: S4 File — (XLSX) [file pone.0203134.s004.xlsx]

## Sheet: Left Fore
X	Y	Z	X	Y	Z	X	Y	Z	X	Y	Z	X	Y	Z	X	Y	Z	X	Y	Z	X	Y	Z	X	Y	Z	X	Y	Z	X	Y	Z	X	Y	Z	X	Y	Z	X	Y	Z	X	Y	Z
-0.275274	-0.0951631	0.439855	-0.111311	0.0299924	0.5099	0.0455637	0.265276	0.726033	-0.596602	0.0871318	2.37521	-0.215144	0.072981	2.24659	-0.512763	0.239213	1.99803	-0.823634	0.112701	2.93602	-0.0402379	0.0264879	0.257409	0.0574878	-0.0280522	0.289762	-0.0617181	-0.0291878	0.409422	-0.291992	0.040161	0.945942	-0.094543	0.08737	0.881094	0.247409	-0.0109531	0.544897	0.0780953	0.00365052	0.218132	-0.208389	-0.0140088	0.835226
-0.258886	0.253318	0.954114	-0.432379	0.254454	2.22968	-0.0954312	0.311099	1.1525	-0.639745	-0.353727	3.36106	-0.378329	0.0517579	3.45602	-1.15819	0.0375071	3.69839	-0.839327	0.160316	3.18061	-0.279028	0.0998321	1.78271	0.0371372	-0.0950325	0.873069	-0.255912	-0.0394583	1.52124	-0.41929	0.117266	1.62397	-0.089106	0.291184	2.22856	-0.0425637	-0.031917	1.5022	0.122507	0.0115936	0.162616	-0.264023	0.038814	1.70331
-0.405638	0.139162	1.97723	0.43012	-0.00620807	0.591945	-0.798787	0.222421	2.67323	-0.0150988	-0.0194055	2.31034	-0.345872	-0.067466	2.91589	-0.438607	-0.225972	2.16076	-0.17797	-0.173372	2.26513	-0.378899	0.00445105	3.14479	-0.0955376	-0.110417	1.31415	-0.188906	-0.0254197	1.36479	-0.379284	-0.114736	1.9814	-0.423015	0.150806	3.28585	-0.944885	-0.214376	2.74579	0.246885	0.0242103	0.374958	-0.158377	0.0334196	1.29442
-0.813852	-0.301627	2.12344	-0.21485	-0.124142	1.42631	-0.729698	0.0532586	2.99643	-0.389375	-0.209825	2.34731	-0.195011	-0.129655	3.13666	-0.00214402	-0.319245	1.83361	-0.0794054	-0.288539	2.60059	-0.154301	-0.0130466	2.36699	-0.151711	-0.246013	1.54292	-0.228714	0.0537443	2.14508	-0.228172	-0.215153	2.65174	-0.390856	0.00536043	2.94729	-0.6739	-0.100511	2.20648	-0.343402	0.344041	1.98542	-0.173961	-0.0527806	1.04385
-0.823933	-0.394047	1.79931	-0.856655	-0.0725471	2.45103	-0.2969	-0.258742	3.25103	-0.377483	-0.329583	2.86692	-0.23673	-0.222245	3.77052	-0.233325	-0.477443	3.15444	-0.50181	-0.366716	3.76896	-0.525378	-0.0190839	2.45832	-0.140082	-0.140077	1.74815	-0.201077	0.00511749	2.52872	0.24401	-0.149172	2.01609	-0.405826	0.0221782	2.9546	-0.655783	-0.170919	2.39777	0.330302	0.209846	1.13335	-0.279291	-0.0866429	2.13943
-0.137716	-0.090065	2.66687	-0.78375	-0.161789	2.67916	0.100539	-0.377116	3.11872	-0.042414	-0.197891	3.17205	-0.280453	-0.256257	4.05299	-0.767233	-0.371991	3.62643	-0.747671	-0.312857	4.2197	-0.352955	-0.0860609	3.56435	-0.127207	-0.144902	1.79209	-0.0169373	0.0189819	2.09924	-0.196044	-0.301884	2.70253	-0.46977	-0.222354	4.45412	-0.186335	-0.39459	3.2274	-0.216211	-0.219293	1.8575	-0.332356	-0.152376	2.89877
-0.0082394	-0.0389391	2.96837	-0.739121	-0.201053	2.86597	-0.30378	-0.470476	3.31356	0.00357156	-0.198844	3.25071	-0.184654	-0.249945	4.25744	-0.791363	-0.250473	4.01424	-0.920043	-0.278814	4.59522	-0.401013	-0.0666102	4.35875	-0.1434	-0.0876056	2.16164	-0.0740239	-0.0167351	2.43994	-0.577257	-0.212112	3.57116	-0.134572	-0.489393	4.52579	-0.250335	-0.435148	3.08709	-0.787233	-0.242593	2.9424	-0.279279	-0.192275	2.68033
-0.113886	0.0222506	3.31093	-0.730445	-0.233061	3.01497	-0.307397	-0.298196	3.45526	-0.3575	-0.129526	3.384	-0.319	-0.228017	5.04357	-0.601146	-0.153004	3.96792	-0.681883	-0.170512	4.68947	-0.268365	-0.150935	4.10527	-0.0524649	-0.0160774	2.02061	-0.152809	-0.0795864	2.79295	-0.518038	-0.138248	3.81781	-0.0782909	-0.4069	4.0733	-0.726963	-0.386883	3.70006	-0.567468	-0.10373	2.84325	-0.424919	-0.146851	3.21871
-0.312641	0.074076	3.71746	-0.788175	-0.189126	3.29364	0.139002	-0.0859263	3.24345	-0.40881	-0.110683	3.52913	-0.333892	-0.130309	5.1214	-0.254628	-0.0159438	3.80414	-0.866831	-0.0204766	4.90101	-0.269647	-0.0843322	4.43352	0.0276413	-0.00568539	1.86574	-0.136698	-0.0680795	2.89415	-0.499669	-0.10131	3.80993	-0.315833	-0.191876	4.50193	-0.157769	-0.423803	3.18728	-0.584166	-0.141396	3.04201	-0.434197	-0.117019	3.90082
-0.583947	-0.0259821	3.76922	-0.84845	-0.152114	3.50166	0.258061	0.114307	3.17866	-0.307232	-0.0613013	3.59534	-0.24818	-0.108099	4.99946	0.20374	0.0244293	3.60223	-0.303821	-0.0899601	4.60396	-0.342611	-0.0701121	4.82922	0.0585134	-0.0209934	2.01994	-0.0660359	-0.0680928	2.6546	-0.487294	-0.0918899	3.9319	-0.337821	-0.027476	4.6112	0.529028	-0.245746	2.42507	-0.390849	-0.135061	3.08786	-0.344249	-0.103017	4.18014
-0.401784	-0.127164	3.63383	-0.46485	-0.11389	3.59498	0.368724	0.235269	3.32335	-0.0797614	-0.0377377	3.53465	-0.241164	-0.0368679	5.0853	0.451005	0.0292051	3.64576	0.224057	-0.136825	4.25547	-0.194806	-0.0376677	4.5549	0.0412821	-0.0337135	2.23147	0.0629399	-0.0503307	2.47528	-0.000298867	-0.0965574	3.58988	-0.179931	0.052371	4.24185	0.786953	-0.119223	2.63643	-0.120733	-0.12186	3.0719	-0.35734	-0.106273	4.33432
0.547317	-0.181698	3.39258	-0.473759	-0.0885833	3.77055	0.291073	0.226074	3.64841	0.014147	0.0267078	3.49259	-0.0918152	-0.0116047	4.81976	0.451853	-0.0417513	3.91777	0.451427	-0.21251	4.20906	0.0783438	0.014712	4.10526	0.00516758	-0.0670116	2.64261	0.17024	-0.0191812	2.36121	0.797453	-0.134876	3.36447	0.0202264	0.048733	4.2355	0.418712	-0.186606	3.53708	-0.0576615	-0.0674093	3.05855	-0.390793	-0.120097	4.57979
0.661402	-0.15268	3.49833	-0.562128	-0.0847983	4.12355	-0.0451466	0.113729	4.11553	0.0399364	0.0336238	3.47942	0.0271158	0.0326172	4.77674	0.260553	-0.0904123	4.353	0.541377	-0.285054	4.42967	0.252674	0.0386846	4.04171	-0.0556132	-0.081546	3.114	0.188176	0.00674763	2.47447	0.867129	-0.0866063	3.67922	0.218061	0.0119611	4.59062	-0.426653	-0.291509	4.80628	0.167336	-0.0164782	3.03065	-0.303969	-0.132094	4.56929
0.0758342	-0.023271	4.06655	-0.555735	-0.103121	4.52531	-0.249592	0.0268868	4.67191	0.141851	0.0784358	3.59479	0.112283	0.062785	5.01484	0.00832463	-0.108576	4.91203	0.383223	-0.332437	4.77276	0.224021	0.0637027	4.4826	-0.124084	-0.106868	3.54209	0.118812	-0.0169451	2.9265	0.460522	-0.0186365	4.28438	0.183829	-0.0419706	5.1351	-0.784348	-0.433182	5.71451	0.00795565	-0.0488308	3.39421	-0.182	-0.110197	4.45657
-0.212355	0.116662	4.79978	-0.644369	-0.130093	4.94518	-0.434346	0.0191264	5.26402	0.219979	0.0524964	3.94622	0.11363	0.0322202	5.57929	-0.236343	-0.0950561	5.53323	0.134173	-0.250489	5.2851	0.0619928	0.0665201	5.11445	-0.145492	-0.124982	3.86777	-0.0168962	-0.0540357	3.56926	0.0189833	-0.0938438	5.05379	-0.222596	0.0241146	5.9429	-0.817007	-0.453723	6.11151	-0.0703857	-0.110514	3.74205	-0.0366868	-0.0908279	4.33518
-0.533712	0.123409	5.38845	-0.677103	-0.168056	5.47116	-0.545758	-0.0151034	5.72166	0.110672	0.0154896	4.44167	-0.0245883	-0.00599066	6.54034	-0.472471	-0.0992577	6.13413	-0.17134	-0.129735	5.92133	-0.0917438	0.0351384	5.78961	-0.140584	-0.132252	4.11328	-0.172051	-0.0381579	4.23759	-0.414471	-0.187134	5.8964	-0.411541	-0.0102872	6.64108	-0.480655	-0.43482	6.10042	-0.298177	-0.105802	4.4886	0.0982472	-0.076441	4.26918
-0.730093	0.0826955	5.72776	-0.800337	-0.221109	5.83391	-0.533302	0.000286995	5.98593	-0.201924	-0.103998	5.06083	-0.225059	-0.0699837	7.529	-0.591223	-0.0470034	6.58666	-0.414991	-0.0327341	6.5682	-0.243723	0.00399572	6.51629	-0.139373	-0.14677	4.3063	-0.252571	-0.0229771	4.73814	-0.709462	-0.256687	6.54761	-0.367021	-0.0678288	7.16649	-0.317766	-0.427522	6.20679	-0.443569	-0.104426	5.01515	0.166764	-0.059157	4.53387
-0.704106	-0.0161499	5.96597	-0.895481	-0.230015	6.26821	-0.485497	0.0178607	6.18878	-0.36273	-0.208019	5.63978	-0.370737	-0.133106	8.34712	-0.629474	-0.0197819	6.86456	-0.682378	0.0664181	7.18618	-0.360718	0.00970128	7.13929	-0.160614	-0.164832	4.48731	-0.268628	-0.0153124	5.04128	-0.766124	-0.235438	6.89268	-0.383439	-0.0456849	7.52366	-0.375235	-0.429472	6.56179	-0.603741	-0.108771	5.55297	0.0706919	-0.073728	5.0798
-0.543944	-0.0924532	6.12646	-0.937978	-0.228889	6.65035	-0.449182	-0.00048028	6.42631	-0.421447	-0.249474	6.06391	-0.44752	-0.183115	8.98028	-0.540041	-0.0134116	6.98895	-0.826688	0.0527114	7.64214	-0.395312	0.00876031	7.53127	-0.16532	-0.180672	4.67461	-0.242231	-0.00747802	5.2043	-0.609596	-0.159488	7.00709	-0.367063	0.0146891	7.82634	-0.550882	-0.469406	7.10236	-0.642541	-0.160924	5.90432	-0.152974	-0.0913604	5.73584
-0.415842	-0.0352514	6.19028	-1.00293	-0.238169	7.02816	-0.448944	0.0032792	6.71979	-0.449654	-0.308841	6.33779	-0.481231	-0.200025	9.39064	-0.399241	-0.0686524	7.04609	-0.83863	0.0332306	7.94948	-0.374091	0.046824	7.73704	-0.161586	-0.185315	4.85055	-0.194654	-0.00762653	5.30158	-0.388569	-0.149963	7.02657	-0.271708	0.0214488	8.02121	-0.757199	-0.507696	7.70553	-0.66751	-0.192072	6.21207	-0.296856	-0.120704	6.39329
-0.407606	0.0750342	6.35218	-1.04549	-0.239587	7.35139	-0.474592	-0.00899684	7.0503	-0.447666	-0.256788	6.54528	-0.457219	-0.195312	9.637	-0.285383	-0.0737003	7.11846	-0.768097	-0.0875067	8.16873	-0.312603	0.0391999	7.86693	-0.160745	-0.188369	5.01695	-0.155275	-0.00436016	5.44243	-0.251888	-0.14903	7.10321	-0.246833	0.0194309	8.24919	-0.804889	-0.545866	8.12173	-0.709233	-0.181574	6.50067	-0.399122	-0.120265	6.9549
-0.423692	0.164613	6.59057	-1.09794	-0.231762	7.69605	-0.512516	0.0144904	7.38794	-0.407572	-0.279968	6.74469	-0.411723	-0.170384	9.84615	-0.201566	-0.0543487	7.24676	-0.678408	-0.110132	8.36322	-0.269139	0.0549494	8.00009	-0.168858	-0.19663	5.17637	-0.151228	-0.00407615	5.66949	-0.227335	-0.16635	7.30759	-0.273294	0.0344464	8.61067	-0.724951	-0.550359	8.34525	-0.774408	-0.121788	6.84858	-0.426725	-0.111291	7.31149
-0.491217	0.193552	6.86942	-1.10376	-0.226462	7.9851	-0.538565	0.0494873	7.70867	-0.386209	-0.242597	6.94231	-0.375339	-0.15664	10.0594	-0.174451	-0.0140404	7.44114	-0.578391	-0.153092	8.55837	-0.240549	0.0474477	8.18845	-0.177235	-0.201072	5.32168	-0.182889	-0.0090586	5.98927	-0.289302	-0.170721	7.61257	-0.309855	0.0406469	8.99521	-0.666834	-0.541877	8.56895	-0.858728	-0.102385	7.22938	-0.391961	-0.107911	7.54235
-0.55831	0.170782	7.14493	-1.16175	-0.223369	8.29102	-0.550361	0.0694768	7.9905	-0.382062	-0.24625	7.17195	-0.366799	-0.14282	10.3306	-0.188708	-0.00373937	7.7204	-0.519865	-0.103011	8.76714	-0.240877	0.0547286	8.44318	-0.173244	-0.205354	5.46031	-0.236197	-0.0215022	6.38619	-0.41815	-0.129793	7.99406	-0.357144	0.0580851	9.36281	-0.682244	-0.547061	8.89152	-0.895423	-0.115927	7.54466	-0.329474	-0.114058	7.68836
-0.531814	0.144023	7.3687	-1.16686	-0.210485	8.55371	-0.547993	0.102609	8.24218	-0.411154	-0.227774	7.4371	-0.385019	-0.147577	10.6765	-0.24522	-0.00550083	8.03982	-0.506095	-0.100303	9.00927	-0.266251	0.0595052	8.76262	-0.177798	-0.211078	5.59358	-0.284066	-0.0398399	6.764	-0.525848	-0.0967154	8.3683	-0.373654	0.0636816	9.66678	-0.741916	-0.559228	9.27045	-0.945029	-0.151332	7.88988	-0.266868	-0.132526	7.82047
-0.547804	0.159177	7.55055	-1.17731	-0.212352	8.8098	-0.524409	0.10575	8.4852	-0.442957	-0.227244	7.71817	-0.415251	-0.158963	11.0464	-0.297647	-0.0174118	8.37064	-0.539844	-0.0787065	9.27756	-0.291899	0.0542219	9.07599	-0.17912	-0.207655	5.72458	-0.311061	-0.0506115	7.0684	-0.570098	-0.0738984	8.66249	-0.356058	0.043763	9.89727	-0.77811	-0.569153	9.60989	-0.925954	-0.139907	8.09616	-0.234393	-0.141541	8.01777
-0.522976	0.221901	7.69793	-1.157	-0.212956	9.02074	-0.511794	0.11368	8.72605	-0.46329	-0.227973	7.97503	-0.437989	-0.177102	11.3892	-0.321984	-0.0142493	8.65529	-0.562968	-0.0820269	9.56467	-0.310289	0.0672708	9.35888	-0.17321	-0.20529	5.85581	-0.314122	-0.0537834	7.31837	-0.537924	-0.0572652	8.86133	-0.338659	0.0425215	10.1083	-0.756681	-0.577533	9.86153	-0.95067	-0.109325	8.38005	-0.251261	-0.148946	8.30273
-0.475442	0.261303	7.85462	-1.16097	-0.205382	9.24648	-0.50993	0.135744	8.97039	-0.466447	-0.218384	8.20284	-0.44344	-0.180306	11.6856	-0.307204	-0.0138933	8.88309	-0.631122	-0.0482486	9.85757	-0.307085	0.0604185	9.5947	-0.174015	-0.211778	5.98546	-0.304503	-0.0516886	7.52862	-0.465812	-0.0696822	9.02318	-0.325399	0.0441467	10.3364	-0.712295	-0.589091	10.0438	-0.931219	-0.0955009	8.58433	-0.288641	-0.148736	8.63608
-0.457799	0.235874	8.04941	-1.12292	-0.197423	9.44328	-0.50754	0.14549	9.21984	-0.451786	-0.221024	8.41204	-0.430319	-0.17539	11.9285	-0.267155	-0.0140733	9.07728	-0.639645	-0.0576501	10.127	-0.29545	0.0829236	9.78911	-0.172935	-0.216411	6.11574	-0.291945	-0.0535551	7.72318	-0.416791	-0.0589428	9.2011	-0.320388	0.0345962	10.5769	-0.682089	-0.610863	10.2187	-0.960122	-0.110539	8.88176	-0.32498	-0.147755	8.96716
-0.453209	0.189641	8.26097	-1.11098	-0.205963	9.65318	-0.501108	0.158556	9.45833	-0.43104	-0.205273	8.60645	-0.404146	-0.161249	12.1372	-0.232194	-0.0108328	9.26249	-0.612602	-0.0627199	10.3558	-0.273804	0.0801793	9.96316	-0.17097	-0.216778	6.24572	-0.289343	-0.0550359	7.93523	-0.406862	-0.0411453	9.41557	-0.328208	0.0372568	10.8077	-0.674438	-0.635147	10.4297	-0.937367	-0.144002	9.08354	-0.337956	-0.141164	9.2505
-0.485426	0.162611	8.46467	-1.08359	-0.202907	9.8336	-0.474124	0.154631	9.68296	-0.405971	-0.204425	8.79406	-0.3782	-0.15025	12.3348	-0.210919	-0.00975617	9.46604	-0.592423	-0.0376154	10.5538	-0.258191	0.0998627	10.1297	-0.169414	-0.224821	6.37754	-0.298464	-0.0524045	8.16936	-0.426434	-0.0422449	9.65895	-0.332794	0.0324455	11.0189	-0.667268	-0.65952	10.6436	-0.947847	-0.140214	9.32727	-0.328226	-0.133804	9.48404
-0.479949	0.175546	8.63701	-1.05703	-0.20831	10.0132	-0.44347	0.14748	9.88817	-0.386798	-0.19454	8.98284	-0.357517	-0.144998	12.5261	-0.193275	-0.00142328	9.67453	-0.558507	-0.0386376	10.7238	-0.244596	0.104427	10.3103	-0.166451	-0.231281	6.5093	-0.313316	-0.0477171	8.40604	-0.455182	-0.0314092	9.89877	-0.324573	0.0268474	11.1848	-0.639811	-0.679996	10.8104	-0.909796	-0.129852	9.48141	-0.299613	-0.133599	9.668
-0.455871	0.196654	8.78014	-1.01154	-0.218862	10.1383	-0.407136	0.150583	10.0693	-0.371009	-0.196338	9.16794	-0.339529	-0.142357	12.7189	-0.182988	-0.00736203	9.88192	-0.517553	-0.0139098	10.874	-0.237923	0.116729	10.4913	-0.162192	-0.231321	6.6319	-0.326516	-0.0339111	8.62422	-0.456666	-0.0291085	10.1023	-0.309625	0.0333559	11.3077	-0.595381	-0.695616	10.91	-0.895233	-0.117774	9.6579	-0.268784	-0.133691	9.83413
-0.442179	0.19598	8.90404	-0.98071	-0.223335	10.2813	-0.359626	0.143896	10.2294	-0.358586	-0.190802	9.34625	-0.326102	-0.138265	12.9043	-0.174933	0.00873636	10.0772	-0.478282	-0.0251524	11.0134	-0.231449	0.126499	10.6675	-0.154775	-0.236469	6.75104	-0.330289	-0.020718	8.8152	-0.430401	-0.0345249	10.2569	-0.291195	0.0313856	11.4189	-0.544444	-0.708069	10.9828	-0.860008	-0.14037	9.81158	-0.243587	-0.137636	10.006
-0.38817	0.1856	9.01489	-0.923394	-0.214792	10.3802	-0.317308	0.152518	10.3766	-0.339869	-0.195405	9.50985	-0.311932	-0.126035	13.0837	-0.168113	0.0179931	10.2543	-0.452729	-0.00531988	11.1408	-0.220955	0.128739	10.8275	-0.144894	-0.241626	6.86346	-0.324851	-0.00902509	8.97595	-0.385839	-0.0363084	10.3742	-0.276916	0.0337143	11.5204	-0.497798	-0.717556	11.0547	-0.825505	-0.157656	9.96168	-0.232496	-0.135116	10.1916
-0.366566	0.153696	9.14564	-0.88063	-0.218764	10.4874	-0.276752	0.166127	10.5131	-0.317797	-0.194497	9.65758	-0.296111	-0.116073	13.2425	-0.155146	0.0407553	10.4069	-0.418309	-0.0120175	11.2628	-0.208629	0.141741	10.9676	-0.134489	-0.241228	6.96811	-0.312492	0.00101057	9.11642	-0.330194	-0.0514867	10.4686	-0.265367	0.0371169	11.6131	-0.446754	-0.72244	11.1185	-0.788506	-0.169426	10.1001	-0.227368	-0.131881	10.3859
-0.348325	0.126263	9.27223	-0.821905	-0.218953	10.5532	-0.236025	0.17798	10.6338	-0.287193	-0.201153	9.79081	-0.274272	-0.104105	13.3739	-0.117683	0.0394372	10.5335	-0.379922	0.0138673	11.3608	-0.1892	0.139031	11.0838	-0.122344	-0.244764	7.07517	-0.297008	0.0056246	9.2491	-0.28602	-0.0583291	10.5554	-0.25295	0.032195	11.6935	-0.387836	-0.722706	11.1584	-0.745929	-0.160651	10.196	-0.223034	-0.125673	10.5695
-0.322459	0.128529	9.37507	-0.772195	-0.207692	10.6199	-0.198406	0.191922	10.7399	-0.253565	-0.203025	9.90995	-0.245277	-0.10215	13.4757	-0.0744637	0.0469159	10.6374	-0.329372	0.00276832	11.428	-0.171161	0.151491	11.1807	-0.109549	-0.249286	7.17964	-0.283614	0.0126575	9.37826	-0.252786	-0.0501172	10.6387	-0.239513	0.0351771	11.7519	-0.327218	-0.717592	11.1587	-0.704668	-0.148708	10.295	-0.210199	-0.123263	10.7253
-0.3023	0.152614	9.46092	-0.702492	-0.196849	10.6493	-0.153994	0.193453	10.8289	-0.216617	-0.21058	10.0193	-0.215235	-0.0970006	13.5536	-0.0366567	0.0530023	10.7288	-0.281391	0.0143313	11.4673	-0.147519	0.147546	11.2689	-0.0972535	-0.251258	7.28123	-0.272708	0.0161837	9.51062	-0.219854	-0.0454305	10.7085	-0.220557	0.0338118	11.7849	-0.261775	-0.708415	11.1348	-0.646099	-0.151101	10.3598	-0.189294	-0.123924	10.8454
-0.253411	0.162418	9.53559	-0.647343	-0.190965	10.6957	-0.109056	0.198807	10.8959	-0.17775	-0.216251	10.118	-0.182138	-0.0994211	13.6203	4.79187e-05	0.0570145	10.8153	-0.228615	0.0105637	11.4933	-0.126692	0.155948	11.347	-0.0834786	-0.255678	7.37995	-0.262896	0.0189729	9.64057	-0.184736	-0.0349531	10.7575	-0.197479	0.0281511	11.7958	-0.193974	-0.699421	11.1008	-0.598496	-0.171179	10.4374	-0.160564	-0.125648	10.9338
-0.204691	0.128951	9.60611	-0.569454	-0.175239	10.7057	-0.0597792	0.205601	10.9454	-0.137412	-0.221963	10.2043	-0.153942	-0.0934364	13.6732	0.0433783	0.0630959	10.8964	-0.182253	0.0203687	11.506	-0.103283	0.155554	11.4165	-0.0691618	-0.259412	7.4731	-0.252934	0.0205181	9.76326	-0.140414	-0.0248423	10.7841	-0.174595	0.027318	11.7915	-0.126248	-0.692212	11.0632	-0.539104	-0.180902	10.4844	-0.126788	-0.132151	10.996
-0.157728	0.0931896	9.67624	-0.511403	-0.159331	10.7132	-0.00861474	0.209841	10.9854	-0.0948584	-0.230284	10.2803	-0.123884	-0.0909955	13.7183	0.0808953	0.0658831	10.9704	-0.125228	0.0170367	11.503	-0.0805697	0.158201	11.4732	-0.0540018	-0.2602	7.55972	-0.239154	0.0177622	9.87105	-0.0893018	-0.0180396	10.7919	-0.151144	0.0217825	11.7759	-0.0588367	-0.683855	11.0152	-0.488413	-0.164216	10.5311	-0.0952192	-0.132659	11.0398
-0.114824	0.09249	9.74501	-0.434131	-0.157193	10.689	0.0409431	0.216244	11.0225	-0.0526151	-0.231662	10.3462	-0.0960269	-0.0810861	13.7429	0.113288	0.0663761	11.0312	-0.0726988	0.0243542	11.4855	-0.0558247	0.161711	11.5164	-0.036848	-0.26308	7.64198	-0.223029	0.0163365	9.96378	-0.0389502	-0.00784376	10.7907	-0.128116	0.0179056	11.7462	0.00530187	-0.672806	10.9375	-0.431771	-0.161417	10.5391	-0.0644454	-0.136669	11.0775
-0.0839847	0.111629	9.81119	-0.371316	-0.152386	10.6675	0.0926107	0.21594	11.0579	-0.00700125	-0.240059	10.4003	-0.0645927	-0.0777158	13.7467	0.153806	0.0649862	11.0763	-0.0189083	0.0361615	11.4555	-0.0286581	0.15953	11.5359	-0.0190282	-0.264485	7.71715	-0.202985	0.0124035	10.0424	0.0115875	0.000759014	10.7787	-0.104474	0.0153636	11.6952	0.0689037	-0.662657	10.8361	-0.369117	-0.167568	10.5513	-0.037403	-0.136075	11.1053
-0.0416157	0.114619	9.87519	-0.294647	-0.137827	10.6392	0.146318	0.213594	11.0867	0.0380541	-0.23745	10.4416	-0.0331521	-0.0699214	13.7298	0.199258	0.0610351	11.1078	0.0319497	0.049106	11.4233	-0.00266628	0.164807	11.5394	-0.00142038	-0.262359	7.78717	-0.181911	0.0103944	10.105	0.0601871	0.00721942	10.7601	-0.078127	0.00992774	11.6241	0.13352	-0.653033	10.7349	-0.304463	-0.179942	10.5541	-0.0115044	-0.132032	11.1185
0.0161153	0.0983107	9.92354	-0.225443	-0.132963	10.6	0.206226	0.207906	11.1096	0.0876636	-0.242644	10.4737	-0.00106421	-0.0658048	13.6949	0.247546	0.0593809	11.1252	0.0861904	0.0716188	11.3905	0.0266241	0.160778	11.5334	0.0161733	-0.261853	7.85494	-0.159932	0.0103985	10.1553	0.108161	0.0108642	10.7329	-0.0514159	0.00828247	11.5338	0.202038	-0.646005	10.6308	-0.234794	-0.18125	10.5527	0.0104277	-0.124893	11.1239
0.0774958	0.0861856	9.96563	-0.154898	-0.135454	10.547	0.265619	0.201574	11.1224	0.136501	-0.236981	10.4944	0.0315803	-0.0570425	13.6433	0.29824	0.0573136	11.1247	0.141263	0.0830759	11.3539	0.0541348	0.166583	11.5101	0.0337532	-0.260103	7.91698	-0.138018	0.012507	10.1914	0.158733	0.0114055	10.6935	-0.0236288	0.00590926	11.4275	0.267247	-0.637802	10.512	-0.178411	-0.190158	10.5329	0.0395636	-0.123507	11.1097
0.137105	0.0793883	10.013	-0.086189	-0.125699	10.4735	0.323774	0.198304	11.1266	0.188015	-0.238826	10.5045	0.0645058	-0.0505809	13.5744	0.346751	0.060109	11.1085	0.200787	0.106671	11.3134	0.0835333	0.163934	11.4781	0.0506771	-0.254149	7.97442	-0.116539	0.0181243	10.2164	0.212099	0.0105218	10.6467	0.00409702	0.00384351	11.3112	0.327919	-0.625763	10.368	-0.11179	-0.190444	10.5101	0.0763176	-0.123361	11.0849
0.195245	0.0566702	10.0521	-0.0160686	-0.116297	10.3907	0.386468	0.190869	11.123	0.238701	-0.234581	10.5088	0.0975775	-0.0421202	13.4931	0.400807	0.0570813	11.0798	0.265428	0.10879	11.2743	0.112048	0.166816	11.435	0.0684821	-0.24976	8.02684	-0.0946233	0.0240345	10.2308	0.268038	0.00743438	10.5914	0.0310753	0.00328025	11.1813	0.384417	-0.613884	10.2038	-0.0450528	-0.192235	10.4743	0.105527	-0.113721	11.0486
0.239939	0.0374233	10.0614	0.0572276	-0.116951	10.2986	0.44966	0.184296	11.1112	0.2915	-0.232251	10.5039	0.130273	-0.0350401	13.3987	0.451279	0.0621056	11.0393	0.332466	0.127254	11.2258	0.141345	0.166675	11.3822	0.0868642	-0.247244	8.07242	-0.072618	0.0331431	10.2352	0.324135	0.00672121	10.5253	0.0581904	0.000272876	11.0381	0.442362	-0.60172	10.0412	0.0253376	-0.205348	10.4325	0.132704	-0.107606	11.0015
0.294671	0.0471851	10.0753	0.125631	-0.111694	10.1986	0.511071	0.178702	11.0865	0.343881	-0.229303	10.4904	0.162834	-0.0287346	13.299	0.500011	0.0673383	10.9871	0.402357	0.122475	11.1755	0.171296	0.165897	11.3134	0.10542	-0.242803	8.11222	-0.0497544	0.0419138	10.2331	0.372194	0.00875276	10.4544	0.085301	-0.00130571	10.8814	0.501941	-0.59246	9.88155	0.0902228	-0.225212	10.3883	0.162087	-0.0992797	10.9453
0.357022	0.0655365	10.0874	0.192553	-0.10192	10.0803	0.572774	0.170158	11.0532	0.396094	-0.223456	10.4681	0.19553	-0.02168	13.1956	0.544324	0.0713676	10.9228	0.468537	0.137875	11.1225	0.200916	0.168503	11.2362	0.124698	-0.238112	8.14764	-0.0260061	0.0505498	10.2244	0.421041	0.00414662	10.3784	0.112751	-0.00390155	10.7092	0.558041	-0.581715	9.70808	0.151804	-0.230856	10.3362	0.191277	-0.0962744	10.8787
0.42099	0.0530076	10.0847	0.254605	-0.0986285	9.94538	0.631349	0.1652	11.0085	0.44899	-0.224516	10.4377	0.228307	-0.0172919	13.0941	0.591836	0.0761056	10.845	0.537026	0.133625	11.0628	0.231309	0.165139	11.1442	0.144361	-0.235892	8.17701	-0.0018284	0.0590827	10.2089	0.48379	-0.00221118	10.2963	0.139964	-0.00758096	10.5215	0.61037	-0.569993	9.50507	0.215345	-0.23004	10.2749	0.220645	-0.0954155	10.8038
0.496161	0.010242	10.0836	0.315086	-0.0973976	9.79337	0.692083	0.156301	10.95	0.501245	-0.21882	10.4026	0.261932	-0.0101636	12.9911	0.645169	0.0796131	10.7514	0.599171	0.146364	11	0.260377	0.168054	11.0423	0.163935	-0.233876	8.20108	0.0231831	0.0644664	10.1874	0.534511	-0.00453071	10.2015	0.166021	-0.0101578	10.3244	0.655159	-0.557648	9.28187	0.274161	-0.246202	10.2048	0.247679	-0.0907702	10.7142
0.548696	-0.00842606	10.0475	0.38224	-0.0924199	9.63409	0.7501	0.147685	10.8843	0.555085	-0.221528	10.3606	0.295313	-0.00693258	12.8823	0.694822	0.0863603	10.6476	0.665104	0.14367	10.9346	0.290035	0.164121	10.9318	0.183402	-0.230443	8.22097	0.0482423	0.0704423	10.1605	0.583859	-0.00580618	10.0983	0.191528	-0.0156645	10.1227	0.698764	-0.545026	9.05938	0.336569	-0.263964	10.1324	0.275762	-0.090628	10.6144
0.602909	0.00562232	10.0047	0.442078	-0.0889661	9.48278	0.807159	0.139508	10.8054	0.607362	-0.217474	10.3086	0.329061	-0.000285763	12.7687	0.741021	0.0881583	10.5321	0.723276	0.153393	10.8589	0.318552	0.164551	10.8139	0.203556	-0.228917	8.23493	0.0742063	0.0732197	10.1269	0.638782	-0.0058291	9.98514	0.21541	-0.0201277	9.9157	0.741305	-0.534033	8.83776	0.395655	-0.274084	10.0455	0.304302	-0.0873749	10.501
0.658511	0.0150067	9.95613	0.501986	-0.0929663	9.30505	0.864058	0.126984	10.7151	0.66125	-0.220308	10.2523	0.362467	0.000650913	12.6483	0.787408	0.093573	10.4061	0.786572	0.153854	10.7793	0.347066	0.160349	10.6913	0.224043	-0.228653	8.24377	0.100326	0.0754473	10.0832	0.68399	-0.00426986	9.857	0.237585	-0.0242019	9.70196	0.780265	-0.525513	8.61021	0.450672	-0.279668	9.95548	0.335744	-0.0916447	10.378
0.710423	-0.00234765	9.88731	0.549696	-0.093443	9.109	0.917033	0.117047	10.6177	0.713387	-0.218692	10.1874	0.394734	0.0053106	12.5174	0.832892	0.0936123	10.2719	0.842281	0.15666	10.6944	0.374864	0.156699	10.5598	0.243977	-0.225598	8.24714	0.126424	0.0775093	10.0333	0.72983	-0.0020564	9.72358	0.259609	-0.0301957	9.48497	0.812338	-0.515757	8.36318	0.505868	-0.294836	9.85181	0.362113	-0.0916054	10.2393
0.790833	-0.0160497	9.82271	0.59744	-0.0922447	8.89449	0.970273	0.104555	10.5083	0.766308	-0.219303	10.115	0.426596	0.00360157	12.3769	0.876106	0.0952945	10.1301	0.901894	0.157638	10.6025	0.401064	0.154071	10.422	0.264263	-0.222039	8.24548	0.152878	0.0770445	9.97512	0.776062	-0.000558287	9.5811	0.279543	-0.0332591	9.26195	0.836804	-0.50401	8.08875	0.555495	-0.301796	9.74007	0.38618	-0.0919586	10.0899
0.847802	-0.0158513	9.73498	0.642071	-0.0957087	8.67827	1.01991	0.0917191	10.3865	0.817133	-0.219715	10.0349	0.456983	0.00650189	12.2261	0.920103	0.0937281	9.98029	0.955796	0.154844	10.5034	0.427362	0.147302	10.2712	0.284806	-0.220274	8.23737	0.17888	0.0785315	9.90564	0.822929	-0.00206658	9.4294	0.298724	-0.0373584	9.03335	0.855833	-0.489995	7.79923	0.611063	-0.310261	9.62191	0.410584	-0.0936598	9.9349
0.909639	-0.023062	9.64773	0.688373	-0.100262	8.45113	1.06724	0.0807685	10.2571	0.868227	-0.218908	9.94888	0.486848	0.0037647	12.0689	0.96146	0.0935143	9.82375	1.01272	0.158946	10.3979	0.451086	0.146164	10.1076	0.304397	-0.216532	8.22073	0.205133	0.078508	9.82609	0.865458	-0.00215606	9.26733	0.316292	-0.0413297	8.79853	0.871748	-0.477834	7.52077	0.657949	-0.325752	9.49313	0.433624	-0.0939084	9.77238
0.969324	-0.0422175	9.55762	0.723836	-0.100981	8.21541	1.11393	0.0669881	10.1159	0.916948	-0.220883	9.85628	0.514469	0.00571773	11.8969	0.999861	0.0910223	9.66087	1.06556	0.152683	10.2864	0.47501	0.138093	9.93252	0.323573	-0.212037	8.20052	0.230528	0.0790844	9.73324	0.902333	0.000729166	9.09803	0.332382	-0.0426976	8.55829	0.883617	-0.467593	7.23675	0.705997	-0.338016	9.35117	0.45501	-0.0939653	9.59824
1.00105	-0.0490854	9.44056	0.753515	-0.105665	7.94821	1.1556	0.056227	9.96481	0.963833	-0.21883	9.75697	0.542096	0.0027652	11.7105	1.03511	0.0909997	9.48969	1.11713	0.158938	10.1706	0.495727	0.136226	9.74641	0.342922	-0.209581	8.17538	0.255438	0.0798302	9.63096	0.938631	0.000755631	8.91747	0.347547	-0.0464157	8.31016	0.888525	-0.456241	6.93652	0.751006	-0.342549	9.20038	0.474965	-0.0938263	9.41316
1.07094	-0.0302636	9.32665	0.773746	-0.111246	7.6683	1.19346	0.0468186	9.79603	1.0091	-0.220646	9.64854	0.566927	0.00462204	11.5064	1.06722	0.0886825	9.30769	1.16702	0.150181	10.0469	0.516578	0.12791	9.54756	0.361293	-0.205587	8.14186	0.27974	0.078639	9.52285	0.972419	-0.000161996	8.7249	0.361179	-0.0478851	8.05279	0.884009	-0.442346	6.60386	0.791187	-0.346346	9.04062	0.493651	-0.0954528	9.2184
1.11073	-0.0153609	9.17905	0.794387	-0.113444	7.37165	1.23013	0.0363848	9.61578	1.05075	-0.218334	9.5317	0.590899	0.00280788	11.2889	1.09563	0.0889084	9.11316	1.21217	0.156743	9.91823	0.534348	0.123604	9.33597	0.379358	-0.201074	8.10008	0.302807	0.0788515	9.40368	1.00313	-0.000590859	8.52051	0.373021	-0.0483522	7.78814	0.871758	-0.425515	6.26012	0.831527	-0.358034	8.86173	0.510256	-0.0939191	9.01104
1.16192	-0.0328242	9.03276	0.813939	-0.118064	7.07693	1.26832	0.0257257	9.4255	1.09148	-0.218541	9.40745	0.611936	0.00480008	11.0511	1.12127	0.0874169	8.90803	1.25856	0.14691	9.78378	0.550671	0.117151	9.11119	0.397143	-0.198448	8.05114	0.325179	0.0781763	9.27413	1.0291	-0.00243849	8.30197	0.383161	-0.0497579	7.51369	0.857803	-0.409236	5.91427	0.866261	-0.366268	8.68208	0.525046	-0.0947336	8.79286
1.21993	-0.0640971	8.8858	0.8217	-0.124251	6.76808	1.29649	0.0188517	9.21638	1.12727	-0.217218	9.27123	0.632193	0.00417265	10.7925	1.14147	0.0870419	8.6867	1.29778	0.152588	9.63746	0.565037	0.109525	8.86655	0.41427	-0.19466	7.99448	0.346426	0.0776841	9.13594	1.04651	-0.00253429	8.0681	0.390996	-0.0482978	7.22987	0.84336	-0.394724	5.57969	0.902979	-0.366063	8.48642	0.537142	-0.09344	8.55991
1.22006	-0.0600377	8.70082	0.820719	-0.132067	6.44344	1.3154	0.0148044	8.992	1.16253	-0.215984	9.12695	0.649345	0.00571116	10.508	1.15906	0.0860085	8.45313	1.34096	0.143425	9.48817	0.576225	0.104655	8.60439	0.43093	-0.191143	7.92826	0.366449	0.076904	8.98773	1.0608	-0.00224932	7.81836	0.396721	-0.0478925	6.93755	0.810344	-0.379353	5.23643	0.928875	-0.367106	8.27255	0.547132	-0.0923696	8.31574
1.27768	-0.02227	8.56432	0.81436	-0.132637	6.08107	1.33346	0.0109943	8.75492	1.19279	-0.215016	8.97252	0.663761	0.00588079	10.1972	1.1703	0.0845536	8.20635	1.3739	0.145556	9.33113	0.585294	0.0938331	8.3229	0.447339	-0.189619	7.85407	0.385443	0.0749597	8.83141	1.07157	-0.00476488	7.55468	0.400315	-0.0469503	6.63515	0.773096	-0.363961	4.87645	0.955997	-0.370504	8.0467	0.554492	-0.0911868	8.05287
1.31309	-0.0250146	8.37725	0.798517	-0.135032	5.71318	1.34458	0.00822484	8.50001	1.22098	-0.211302	8.80381	0.672143	0.00777025	9.84932	1.17681	0.0857061	7.94339	1.41152	0.138184	9.16562	0.588757	0.0902688	8.02107	0.462481	-0.185916	7.76768	0.402855	0.0729096	8.66647	1.07664	-0.00553021	7.27534	0.401208	-0.0443569	6.32037	0.726701	-0.346082	4.49455	0.971343	-0.368393	7.79279	0.557816	-0.0874369	7.77438
1.33747	-0.0483963	8.15257	0.785974	-0.133923	5.33332	1.35068	0.00778507	8.22561	1.24491	-0.209862	8.62317	0.679516	0.00880401	9.47125	1.17783	0.0840356	7.66454	1.44145	0.139577	8.98508	0.590543	0.0785328	7.70122	0.476442	-0.181567	7.66807	0.419082	0.0688901	8.49216	1.07995	-0.0069417	6.97759	0.399414	-0.0429922	5.9965	0.668868	-0.311172	4.08706	0.98905	-0.365672	7.53086	0.558905	-0.0864611	7.48503
1.3759	-0.0439938	7.93569	0.743082	-0.135157	4.96103	1.35068	0.00333496	7.93372	1.26389	-0.205461	8.43007	0.68205	0.00886249	9.05973	1.17095	0.0861181	7.37033	1.46921	0.137422	8.79058	0.587919	0.0740955	7.36079	0.48977	-0.179488	7.55665	0.433614	0.065804	8.30466	1.07329	-0.00863106	6.65994	0.394975	-0.0397073	5.66789	0.591991	-0.294661	3.78095	0.997318	-0.360837	7.23752	0.5606	-0.0845382	7.18471
1.36454	-0.0339245	7.68197	0.714467	-0.13152	4.54898	1.34392	-0.000162086	7.6189	1.27979	-0.202148	8.22309	0.674641	0.0113314	8.5977	1.16132	0.0840292	7.06317	1.48377	0.135063	8.58534	0.584245	0.0644979	6.99398	0.500928	-0.174765	7.4332	0.446578	0.0619706	8.10546	1.05806	-0.00803523	6.32892	0.388306	-0.03633	5.33328	0.522073	-0.284744	3.51372	0.998169	-0.354981	6.93477	0.560662	-0.0820749	6.87189
1.35992	-0.0371581	7.4334	0.631604	-0.125033	4.15857	1.33206	-0.0011697	7.28174	1.2888	-0.196053	7.99837	0.656916	0.0129627	8.07384	1.14384	0.082204	6.7389	1.49884	0.131388	8.36714	0.573329	0.0593196	6.60421	0.510498	-0.168576	7.29496	0.457978	0.0583577	7.892	1.03866	-0.00914864	5.98102	0.378228	-0.0328628	4.9923	0.474684	-0.271571	3.18767	0.998608	-0.344222	6.59221	0.554599	-0.0771008	6.53575
1.3544	-0.0407859	7.16861	0.567668	-0.112129	3.76225	1.3086	-0.00337152	6.93014	1.29439	-0.189826	7.75941	0.627531	0.0202006	7.49179	1.12016	0.0819414	6.39597	1.51531	0.123367	8.13314	0.560711	0.047963	6.19996	0.518567	-0.164639	7.14403	0.467462	0.0548829	7.66019	1.00628	-0.0109354	5.6103	0.366964	-0.0275254	4.65518	0.438758	-0.2623	2.94316	0.978875	-0.331872	6.24269	0.543925	-0.0723366	6.17915
1.35541	-0.0384175	6.88507	0.496216	-0.101025	3.43178	1.27417	-0.00772526	6.55875	1.29178	-0.183836	7.49947	0.583128	0.0289683	6.85712	1.08892	0.0822501	6.03891	1.53326	0.12539	7.88176	0.545486	0.0375066	5.76523	0.524159	-0.158921	6.97563	0.474723	0.0504206	7.41237	0.961035	-0.0096078	5.21	0.35439	-0.0239987	4.32454	0.429832	-0.252947	2.77094	0.96518	-0.31806	5.86382	0.528255	-0.065377	5.80087
1.36989	-0.0367733	6.59464	0.481018	-0.109937	3.17556	1.23748	-0.0146433	6.17041	1.28431	-0.177083	7.22074	0.518385	0.0390139	6.18426	1.05304	0.0786513	5.67029	1.53593	0.114399	7.59923	0.525886	0.0326042	5.3016	0.527686	-0.151247	6.78829	0.479381	0.0473665	7.14904	0.899184	-0.00602969	4.77581	0.340856	-0.0201453	3.99549	0.426506	-0.248653	2.60957	0.944278	-0.298079	5.47981	0.506056	-0.0569444	5.39528
1.35654	-0.0391445	6.27646	0.449669	-0.116823	3.01642	1.19893	-0.019199	5.77207	1.26822	-0.171079	6.92304	0.444405	0.0407309	5.52562	1.01402	0.0750364	5.28492	1.5274	0.114617	7.28448	0.499409	0.0231265	4.81594	0.529069	-0.14512	6.583	0.481688	0.0433678	6.8699	0.816025	0.00519488	4.31318	0.327196	-0.0167759	3.67715	0.440706	-0.241011	2.43101	0.90808	-0.274914	5.06303	0.47688	-0.0498845	4.96597
1.33128	-0.0467197	5.94429	0.453836	-0.107667	2.83796	1.15548	-0.0244723	5.36109	1.24434	-0.162349	6.60289	0.379897	0.0414698	4.93827	0.967666	0.0738919	4.87771	1.51426	0.10321	6.94779	0.46577	0.0218626	4.32203	0.52793	-0.138961	6.35906	0.481188	0.0402504	6.56783	0.718296	0.02587	3.86767	0.315048	-0.0142026	3.37862	0.428853	-0.233702	2.27256	0.875243	-0.242856	4.62809	0.44016	-0.0402381	4.53138
1.29964	-0.047474	5.60596	0.471074	-0.103909	2.65038	1.1032	-0.028181	4.93335	1.21272	-0.152884	6.26108	0.338838	0.0346432	4.47431	0.906228	0.0669316	4.44604	1.48911	0.103319	6.59902	0.425875	0.0146794	3.83266	0.523503	-0.130774	6.1159	0.478385	0.0377319	6.24604	0.608656	0.051768	3.44451	0.303035	-0.0105471	3.09734	0.423521	-0.226848	2.11283	0.821394	-0.215905	4.24896	0.3997	-0.0352606	4.12392
1.25406	-0.0345541	5.25161	0.473633	-0.104902	2.4878	1.0455	-0.0294599	4.49688	1.17413	-0.139868	5.8955	0.302804	0.0240229	4.12319	0.824927	0.0569184	3.99444	1.46152	0.0908218	6.22881	0.376788	0.0153966	3.35737	0.51546	-0.121935	5.85275	0.472517	0.0346403	5.89591	0.527115	0.0537471	3.05237	0.289933	-0.00883234	2.83949	0.419137	-0.218263	1.96032	0.767743	-0.197364	3.96026	0.361418	-0.0335408	3.78046
1.19868	-0.0183802	4.86118	0.48292	-0.10639	2.33494	0.984148	-0.0318939	4.04951	1.12498	-0.126594	5.50455	0.28476	0.012822	3.85241	0.73552	0.0778993	3.54887	1.42223	0.090607	5.81917	0.324074	0.0105565	2.95097	0.503491	-0.113714	5.56825	0.462047	0.0346577	5.51038	0.440069	0.0403105	2.7456	0.277088	-0.00618637	2.5993	0.418051	-0.211149	1.82312	0.733828	-0.183705	3.66706	0.322879	-0.0329706	3.49249
1.15271	-0.0113375	4.43133	0.47542	-0.106325	2.18692	0.925664	-0.0357266	3.59824	1.06072	-0.103241	5.09078	0.288675	0.00961576	3.61625	0.622159	0.0981704	3.15145	1.3771	0.0809556	5.37053	0.284285	0.0139438	2.67215	0.486593	-0.106109	5.25742	0.444754	0.0344922	5.09204	0.413645	0.0343332	2.5474	0.265857	-0.00333575	2.37848	0.41933	-0.203948	1.70512	0.730303	-0.173774	3.25992	0.28974	-0.0319265	3.23835
1.09431	0.0119314	4.01402	0.480728	-0.0969144	1.97517	0.872799	-0.0408759	3.16029	0.979589	-0.0803174	4.66574	0.294552	0.00381763	3.39449	0.525825	0.0865312	2.84665	1.30285	0.0806644	4.88187	0.262174	0.0109979	2.5519	0.463699	-0.100641	4.91729	0.417773	0.0336381	4.635	0.399176	0.0304702	2.41255	0.254502	-0.00231563	2.18478	0.416298	-0.194773	1.58944	0.705753	-0.135891	2.86287	0.268385	-0.0287735	3.00484
0.997258	0.0407926	3.56754	0.463163	-0.089313	1.78092	0.80937	-0.0358273	2.74027	0.889732	-0.0620007	4.25538	0.301346	0.00287885	3.19493	0.445885	0.0845859	2.64382	1.1587	0.0736065	4.3151	0.24988	0.0109993	2.48245	0.435311	-0.099331	4.55403	0.377794	0.0246756	4.14704	0.42176	0.0184026	2.24192	0.240767	-0.000352573	2.00912	0.40798	-0.183227	1.46484	0.659135	-0.124633	2.54818	0.258395	-0.0285763	2.80198
0.866809	0.0586366	3.14336	0.466828	-0.0824683	1.55087	0.696649	-0.02196	2.32355	0.809225	-0.0560649	3.88413	0.307141	-0.00195169	3.01212	0.429905	0.0672196	2.46569	0.95634	0.0791099	3.70727	0.260546	0.0106978	2.33095	0.40334	-0.0948356	4.17959	0.331279	0.0186856	3.72191	0.428372	0.00554779	2.06632	0.225613	-0.0012944	1.84631	0.401504	-0.171266	1.34481	0.598058	-0.135609	2.37431	0.25107	-0.0264961	2.62603
0.733174	0.0706642	2.87039	0.442153	-0.0788794	1.3877	0.533084	0.0014553	1.97475	0.727006	-0.0560109	3.56013	0.303489	-0.00238777	2.8252	0.451295	0.047509	2.24519	0.811585	0.109785	3.25492	0.271728	0.00707245	2.10857	0.368172	-0.0923344	3.8113	0.278336	0.0110085	3.31854	0.418496	-0.00274904	1.90849	0.208667	-0.00410511	1.68624	0.395132	-0.161454	1.23641	0.569901	-0.119751	2.13474	0.245178	-0.0234603	2.44773
0.621522	0.0774053	2.66294	0.421914	-0.074125	1.18844	0.431022	0.0270021	1.81352	0.657634	-0.0661493	3.27437	0.297686	-0.00320895	2.6249	0.466463	0.0320171	2.00433	0.680075	0.1235	2.99142	0.274146	0.00719523	1.94936	0.334857	-0.0880941	3.44683	0.245941	0.00556257	2.94439	0.402063	-0.0134298	1.77094	0.192293	-0.0054653	1.5209	0.390992	-0.1523	1.13301	0.537377	-0.116981	1.84686	0.238968	-0.0190881	2.25475
0.588707	0.0667218	2.43534	0.360051	-0.0726117	1.03138	0.407908	0.026622	1.76251	0.629107	-0.0701171	3.00506	0.292029	-0.00292086	2.407	0.472419	0.0228646	1.80412	0.594224	0.0973192	2.7861	0.270115	0.00191717	1.86403	0.314894	-0.0705968	3.10993	0.226608	0.00555992	2.68412	0.384037	-0.0187935	1.62334	0.180378	-0.00831271	1.3619	0.380552	-0.143096	1.02481	0.497121	-0.114293	1.51924	0.233025	-0.0164808	2.05822
0.603194	0.0504726	2.19749	0.319785	-0.0661075	0.815051	0.427278	0.0183944	1.63006	0.608003	-0.0736367	2.7602	0.286394	-0.00171969	2.17959	0.456504	0.0110237	1.64137	0.606291	0.0450429	2.488	0.258932	0.00272973	1.74652	0.295676	-0.0527035	2.82605	0.224094	0.000883375	2.5433	0.372317	-0.0274379	1.46262	0.170796	-0.00881514	1.21862	0.359397	-0.132936	0.903073	0.456495	-0.113964	1.28098	0.227163	-0.0137279	1.86548
0.598849	0.0415528	1.9746	0.244647	-0.0592459	0.667718	0.46453	0.00101692	1.43496	0.586677	-0.0742441	2.53885	0.279474	-0.000911993	1.9451	0.431666	0.003541	1.48916	0.614779	0.0205791	2.13486	0.24999	-0.00229893	1.59037	0.281063	-0.0403894	2.60335	0.22496	-0.00967731	2.40796	0.36089	-0.0356918	1.29432	0.16099	-0.00748048	1.09343	0.31354	-0.121148	0.78397	0.389596	-0.113641	1.07007	0.219411	-0.010646	1.66862
0.568505	0.0352948	1.76131	0.185891	-0.0533269	0.511217	0.474892	-0.00267372	1.25835	0.566297	-0.0666605	2.32076	0.271223	0.000467809	1.70605	0.400992	-0.00110895	1.33146	0.608965	0.00199265	1.80718	0.240978	-0.00363921	1.41562	0.277279	-0.0413942	2.39464	0.237688	-0.0138384	2.1951	0.348798	-0.0427771	1.13423	0.152612	-0.00823999	0.969726	0.260132	-0.113004	0.664254	0.347988	-0.105563	0.93667	0.21048	-0.00902138	1.4695
0.543208	0.0379858	1.6013	0.141107	-0.0523352	0.406124	0.455903	-0.0101143	1.11808	0.54527	-0.0597416	2.09137	0.256464	0.000991477	1.46187	0.370846	-0.00327186	1.16117	0.575289	-0.00160146	1.55292	0.229875	-0.00754767	1.22052	0.26921	-0.0388255	2.14447	0.243086	-0.0156323	1.96897	0.336619	-0.0502771	0.978525	0.144048	-0.00588791	0.847516	0.211563	-0.109238	0.548803	0.306441	-0.0836193	0.783372	0.200566	-0.00641436	1.27327
0.504416	0.0347986	1.44288	0.109741	-0.0510877	0.330166	0.422449	-0.0170429	1.00158	0.517666	-0.0473076	1.84002	0.231405	0.00300176	1.22164	0.344822	-0.00414136	0.97935	0.536109	-0.00396674	1.34921	0.207905	-0.0105934	1.01487	0.261195	-0.0345479	1.87216	0.239772	-0.0175931	1.74755	0.316674	-0.0504217	0.830113	0.13529	-0.00414408	0.729764	0.166294	-0.103948	0.422653	0.270416	-0.0712042	0.61089	0.18939	-0.00466463	1.08131
0.468409	0.0312002	1.25763	0.0914347	-0.0463921	0.25577	0.380308	-0.0192273	0.884145	0.486894	-0.0366683	1.5689	0.196475	0.00324025	0.986654	0.311783	-0.00424436	0.795984	0.481202	0.00104041	1.14359	0.175673	-0.0103385	0.812815	0.244565	-0.028676	1.59457	0.231241	-0.0171462	1.51631	0.294102	-0.0493363	0.689837	0.125379	-0.00423892	0.617525	0.118504	-0.101347	0.304069	0.217992	-0.0705263	0.459709	0.174093	-0.00262375	0.89676
0.453108	0.0355074	1.05115	0.0585596	-0.0410105	0.207376	0.340806	-0.0193578	0.753806	0.442718	-0.0241147	1.28334	0.156547	0.00406834	0.760018	0.27292	-0.00145669	0.62068	0.42617	-0.000224269	0.925639	0.138822	-0.0131333	0.62594	0.216695	-0.0166762	1.29314	0.217069	-0.0130221	1.26154	0.270881	-0.0517391	0.555939	0.109891	-0.00161008	0.510778	0.0766825	-0.0959458	0.204424	0.179737	-0.0650402	0.340442	0.149383	-0.0018734	0.720517
0.421577	0.0289536	0.816979	0.0725296	-0.0350783	0.144364	0.298189	-0.0177844	0.603965	0.382249	-0.0132522	0.996753	0.119293	0.00210929	0.552227	0.220415	0.00107797	0.463164	0.355229	0.00486898	0.699059	0.103543	-0.00962869	0.440935	0.174308	-0.00207076	0.964459	0.195823	-0.00817695	0.978514	0.24099	-0.0481088	0.429352	0.0897676	-0.00164348	0.408033	0.0524064	-0.0856429	0.138805	0.141809	-0.0571556	0.288176	0.1169	-0.00183305	0.555
0.373182	0.00972682	0.58806	0.050952	-0.038864	0.177596	0.237423	-0.0142977	0.440438	0.304072	-0.00543123	0.728851	0.0854758	0.00212577	0.370004	0.165561	0.00256175	0.320432	0.26732	0.00849954	0.471866	0.0739374	-0.0104707	0.276954	0.119883	0.0109678	0.645754	0.158159	-0.00223459	0.6903	0.200805	-0.0415514	0.309995	0.0691426	-0.00176926	0.305517	0.0562367	-0.0838191	0.125398	0.117869	-0.050995	0.214637	0.0842257	-0.00224829	0.397831
0.309424	0.00176937	0.381059	0.0777822	-0.0380202	0.113536	0.172495	-0.0143412	0.281022	0.220397	-0.00011587	0.484428	0.0586313	0.00201091	0.222971	0.113239	0.000516324	0.197687	0.177403	0.0113325	0.247696	0.0491883	-0.00586292	0.158238	0.0517558	0.0217869	0.373795	0.105282	0.000911154	0.428485	0.160605	-0.030451	0.20378	0.0500763	-0.000842943	0.204775	0.0588087	-0.0837028	0.12652	0.128062	-0.0487624	0.193917	0.0543259	-0.00253444	0.254685
0.173503	0.00407658	0.172211	0.0478768	-0.0364346	0.153506	0.112223	-0.0143696	0.146733	0.102753	0.00350956	0.209877	0.0327808	0.00359463	0.102698	0.0641843	-0.00506808	0.096453	0.0705566	0.00157914	0.0641598	0.0228342	-0.0053323	0.0723296	-0.00787968	0.0185287	0.155097	0.0539455	-0.00074734	0.210199	0.113601	-0.0126441	0.0996489	0.0332916	-0.00276396	0.112516	0.0551852	-0.0812125	0.110368	0.110366	-0.0491486	0.1537	0.0278399	-0.0020846	0.136657
0	0	0	0.0765715	-0.0289191	0.0667335	0.0582969	-0.00861055	0.053873	0.00801298	0.00218377	0.00775245	0.00742603	0.00144511	0.0186184	0.0185777	-0.00262364	0.0262321	-0.00120088	-0.000592595	-0.0057409	0.00195879	0.000100917	0.00867775	-0.00944517	0.00328224	0.011877	0.0105201	0.00067036	0.0396869	0.0250358	-0.00492588	0.0128822	0.0134358	0.000343899	0.0339008	0.0528118	-0.0773095	0.0876914	0.121094	-0.0472979	0.146241	0.00581221	-0.00128447	0.0423998

## Sheet: Right Fore
X	Y	Z	X	Y	Z	X	Y	Z	X	Y	Z	X	Y	Z	X	Y	Z	X	Y	Z	X	Y	Z	X	Y	Z	X	Y	Z	X	Y	Z	X	Y	Z	X	Y	Z	X	Y	Z	X	Y	Z
0.105008	-0.224195	0.968962	-0.00192645	0.106724	0.517394	-0.209628	0.294376	1.54223	-0.530409	-0.00745555	1.99798	-0.0351422	0.0120843	0.262885	0.0397947	0.19532	0.767709	0.225017	-0.0603864	1.11275	-0.0596677	0.0295642	0.404813	0.0116397	0.0123992	0.308527	-0.0622686	0.125892	0.844989	-0.215755	0.160257	1.29219	-0.0452757	0.0497366	0.387024	0.188061	0.103512	0.415597	0.100232	0.0402345	0.125524	-0.0338418	0.0137434	0.181963
0.135347	-0.143008	0.271635	-0.100966	0.133223	0.848032	-0.829791	0.0500553	2.66022	-0.329417	0.0351644	1.67219	-0.0215389	0.0989288	0.732117	-0.170735	0.169495	1.39373	-0.0752333	-0.076793	1.24042	-0.0449073	0.0959434	1.11401	0.04344	0.0600548	0.494456	-0.224687	0.11498	1.74592	-0.475499	0.0393026	1.75234	0.0155639	0.158688	1.10908	0.218175	0.22002	0.586337	0.179318	0.0485097	0.194072	-0.0500727	0.0294104	0.368336
0.0906704	-0.116292	1.4282	0.288704	-0.188952	0.528796	-0.423953	0.0767287	2.17412	-0.48492	0.00575739	2.45127	-0.178663	0.179769	1.9326	-0.809487	0.263439	2.49915	-0.808855	-0.105982	2.73442	-0.207261	0.0710911	1.79045	-0.119293	0.0382948	1.2064	-0.225627	0.0189791	1.7267	-0.105339	0.00550616	1.33516	-0.0230884	0.158619	1.42855	0.0762723	0.151161	1.50997	-0.00217534	0.0962487	0.512393	-0.241668	-0.0199502	1.58243
-0.81262	0.260118	3.27942	0.101369	-0.133641	1.12744	-0.410712	-0.150755	2.68321	-0.499619	-0.048805	2.57195	-0.380148	0.139564	2.79153	-0.832814	0.180832	2.8974	-0.27827	-0.0923068	2.08724	-0.31656	0.0941074	1.91646	-0.318137	0.0630132	2.01951	-0.103699	-0.0412444	1.38651	-0.4493	-0.0920113	3.02021	-0.279779	0.244209	2.5681	-1.06719	0.0592533	2.86088	0.174866	0.0789616	0.341465	-0.165198	-0.0429936	1.37356
-0.486667	-0.0569406	1.81546	-0.651725	-0.334155	1.97866	-0.466737	-0.247906	3.25102	-0.50941	-0.0550593	3.00999	-0.364114	0.0667536	2.63878	-0.867367	-0.0771969	3.25717	-1.21831	-0.442472	3.32468	-0.533464	0.0657543	2.91128	-0.258205	-0.0380881	2.13671	-0.119871	-0.0934174	1.6739	-0.418437	-0.0872931	2.9552	-0.532232	0.149283	3.25635	-0.674716	0.0836875	1.48135	0.129663	-0.014818	0.705501	-0.144162	-0.0586327	1.84485
-0.988617	0.0701948	3.4217	-1.3506	-0.008703	2.95859	-0.657827	-0.396036	3.63477	-0.604705	-0.143782	3.48333	-0.246171	-0.0200073	2.56858	-0.748793	-0.224173	3.42674	-0.757351	-0.0555739	3.70829	-0.35652	-0.0467679	3.20599	-0.107235	-0.0715595	2.28981	-0.144294	-0.115888	2.28034	-0.794527	-0.191587	3.71424	-0.581721	0.0875655	3.53004	-1.0933	0.147346	3.44333	-0.61406	0.173402	1.99173	-0.411063	-0.0793273	3.1511
0.175883	-0.0634922	3.30533	-1.28804	0.137627	3.11862	-0.431283	-0.332271	3.66356	-0.55708	-0.147654	3.6542	-0.184212	-0.314867	3.13377	-0.603282	-0.519997	3.94132	-0.87954	-0.465469	4.43582	-0.257982	-0.133554	3.3028	-0.0326162	-0.0742213	2.4409	-0.173483	-0.128587	2.45745	-0.0768999	-0.16812	3.55449	-0.468149	-0.0743105	3.98442	-0.594522	0.106176	3.0312	-0.512012	0.14201	1.83124	-0.385523	-0.0781671	3.08631
-0.0225608	0.0646505	3.37192	-0.664984	-0.0321423	2.87076	-0.249894	-0.221761	3.54454	-0.729789	-0.171906	3.92506	-0.041715	-0.251772	2.7046	-0.450662	-0.297903	4.04394	0.130221	-0.118284	4.50565	-0.235023	-0.118352	3.1107	0.0253776	-0.0348413	2.44162	-0.188668	-0.0623163	2.46848	-0.362077	-0.111013	3.76831	0.000332015	-0.360685	4.1258	-0.230291	0.226186	3.47335	-0.230493	-0.293171	1.73295	-0.34103	-0.0542099	3.58448
-0.437112	0.0477439	3.5479	-0.294809	0.125304	3.2257	-0.00277028	-0.106107	3.43883	-0.666256	-0.0731282	4.03499	-0.228422	-0.251567	3.44459	-0.597239	-0.144618	4.10242	-0.501017	-0.262102	4.25268	-0.226291	-0.179089	4.06781	0.0792214	-0.00752611	2.65815	-0.159927	-0.0420677	2.59672	-0.273675	-0.00227891	3.817	0.137853	-0.363937	3.49604	-0.149328	0.119615	3.34849	-0.809509	-0.149231	2.92553	-0.260658	-0.0579155	3.55946
-0.109984	0.145108	3.45759	-0.695165	0.206746	3.75004	0.241948	-0.0199347	3.41138	-0.514459	-0.0171596	4.04393	-0.307304	-0.11429	3.98023	-0.307497	-0.100902	4.34348	-0.356995	-0.107833	4.32933	-0.153756	-0.123696	4.07963	0.111356	-0.00358777	2.741	-0.0387565	-0.0220513	2.57301	0.0873215	0.0321658	3.86347	-0.115386	-0.154078	3.76168	-0.320853	0.206126	3.5758	-0.594061	0.104738	3.20697	-0.313274	-0.0471234	4.0245
0.103467	0.0535713	3.32905	-0.656401	0.124881	3.90976	0.215968	0.0264818	3.64616	-0.406975	0.0615556	4.04028	-0.218383	-0.0631386	4.13884	-0.116584	-0.0245604	4.48419	-0.45237	-0.1305	4.51973	-0.0874693	-0.0937834	3.74012	0.0929396	-0.0155672	3.05485	0.039079	-0.00598518	2.56686	0.187976	0.0137003	3.94464	-0.203948	-0.00704786	4.03335	0.335325	0.344206	2.78863	-0.176994	0.0985778	2.97124	-0.293905	-0.0385167	4.14835
0.537279	0.0867579	3.20836	-0.352925	0.0382673	3.77319	0.0305613	0.0338527	4.14257	-0.275917	0.11657	4.06556	-0.161155	0.021085	4.12254	-0.0839544	0.0800472	4.64755	0.322679	0.00125831	4.17198	-0.0249119	-0.0445968	3.96046	-0.00638077	-0.0227686	3.36952	0.076517	-0.00947787	2.67034	0.211365	-0.0319042	4.23926	-0.072828	0.0505861	3.94663	0.755398	0.343147	2.81246	-0.39024	0.0433203	3.20264	-0.211052	-0.0254296	4.13916
0.579196	0.141601	3.44149	-0.435914	0.0799225	3.97508	-0.256459	-0.0270541	4.7558	-0.198831	0.133221	4.17877	-0.118356	0.0688983	4.17969	-0.046006	0.121626	4.97957	0.43178	-0.0612837	3.74343	0.0406879	0.0306532	4.04761	-0.109074	-0.03671	3.78897	0.0833802	-0.0217401	2.90462	0.0721808	-0.0811219	4.79179	0.0603799	0.0801772	4.01055	0.684389	0.329811	3.48371	-0.277388	0.0980732	3.34421	-0.0949421	-0.0160056	3.99765
0.183607	0.165144	4.03162	-0.459013	0.226807	4.39251	-0.491975	-0.0681894	5.38452	-0.123922	0.141647	4.39319	-0.0700144	0.0845269	4.1864	-0.148786	0.117309	5.34713	0.781633	0.0198669	3.60117	0.109921	0.0767171	4.06892	-0.168334	-0.0355051	4.08573	0.0515318	-0.0390635	3.31756	-0.244785	-0.0638373	5.28192	0.0967175	0.0590087	4.4674	-0.0371309	0.32877	4.54423	-0.312486	0.145366	3.40182	0.0702527	-0.00120863	3.90646
-0.112209	0.123543	4.50951	-0.501844	0.288394	4.71378	-0.628547	-0.116098	5.85092	-0.138654	0.126045	4.78548	-0.0178747	0.0606196	4.06438	-0.338324	0.0926544	5.78842	0.809068	-0.0640475	3.87531	0.104212	0.107783	4.31363	-0.169333	-0.0241487	4.28861	-0.03995	-0.0430486	3.82041	-0.429323	-0.0573013	5.76778	-0.00760655	0.0326814	4.87941	-0.404781	0.409854	5.3278	-0.326592	0.181723	3.57575	0.194578	0.0175645	3.95187
-0.292069	0.051013	4.97578	-0.561881	0.30482	5.10786	-0.653982	-0.0840862	6.16393	-0.345013	0.103005	5.36748	0.0450584	0.0552866	4.08246	-0.538094	0.0802416	6.28869	0.621343	0.0273354	4.21132	0.0303995	0.110475	4.72179	-0.140655	-0.00168092	4.44278	-0.136203	-0.0524137	4.32689	-0.548457	-0.0512794	6.22672	-0.15113	0.0476045	5.50517	-0.447133	0.465172	5.87618	-0.222532	0.168729	3.68856	0.178971	0.0143269	4.16916
-0.338819	0.077609	5.32565	-0.542391	0.235973	5.44826	-0.603825	-0.0573616	6.38592	-0.591674	0.0703556	5.98383	0.111719	0.0616176	4.34211	-0.634232	0.0775436	6.67942	0.26176	-0.0700958	4.58615	-0.0411391	0.103033	5.19991	-0.117998	0.0129364	4.52868	-0.178588	-0.0658433	4.71002	-0.602535	-0.0132927	6.55768	-0.190659	0.00777781	6.07696	-0.445256	0.534337	6.1178	-0.165037	0.145969	3.84024	0.0744957	0.0266811	4.6241
-0.336256	0.0882057	5.51008	-0.587995	0.210389	5.88832	-0.534321	-0.0298171	6.5914	-0.774737	0.0470243	6.51148	0.0865632	0.0640769	4.92576	-0.679825	0.103919	6.98726	-0.071608	0.0487424	5.24889	-0.0614399	0.0754115	5.57077	-0.10766	0.0174977	4.63834	-0.199028	-0.0685764	5.03304	-0.568732	0.00483641	6.76904	-0.22483	0.00688502	6.51412	-0.199026	0.567408	6.16565	-0.268269	0.190066	4.32134	-0.0712323	0.0461358	5.14246
-0.28036	0.169269	5.64275	-0.669654	0.215459	6.35843	-0.501813	-0.0300732	6.82971	-0.883576	0.0314526	6.91114	-0.0536333	0.033142	5.68781	-0.700848	0.129838	7.26791	-0.252195	0.0261178	5.94165	-0.118247	0.0597445	6.07619	-0.0988436	0.0219578	4.77556	-0.200861	-0.0607393	5.30018	-0.484667	0.0329249	6.91262	-0.251607	0.0188237	6.95973	-0.0966692	0.589836	6.34706	-0.354681	0.190043	4.79225	-0.191455	0.0620464	5.62226
-0.217935	0.175928	5.77165	-0.736015	0.251174	6.74923	-0.510568	-0.0541309	7.11839	-0.920262	0.0540171	7.20375	-0.183691	-0.0269322	6.42119	-0.651234	0.185493	7.47924	-0.56759	0.111432	6.52248	-0.182603	0.0366498	6.63389	-0.0975738	0.0193916	4.94423	-0.174118	-0.0479002	5.49254	-0.420131	0.0522752	7.04643	-0.222054	0.0334615	7.27791	-0.126137	0.614752	6.69194	-0.5063	0.197969	5.38845	-0.251393	0.0632006	6.04476
-0.208505	0.195852	5.9259	-0.783509	0.288925	7.13059	-0.547847	-0.0425839	7.44475	-0.915977	0.0669581	7.41551	-0.252199	-0.0958554	6.97919	-0.596767	0.182769	7.64952	-0.678308	0.0393133	6.92406	-0.173601	0.0362494	6.94031	-0.108662	0.0184096	5.13964	-0.143646	-0.0374497	5.65334	-0.39168	0.0560365	7.22955	-0.202838	0.0327375	7.51584	-0.226815	0.634597	7.17153	-0.587177	0.154113	5.83389	-0.265745	0.0590742	6.34392
-0.212242	0.205947	6.13965	-0.824543	0.270032	7.45937	-0.594986	-0.0500677	7.77449	-0.890546	0.082077	7.60274	-0.280863	-0.134355	7.36438	-0.537123	0.173849	7.80199	-0.706579	0.0362883	7.24624	-0.16218	0.0222689	7.19231	-0.126945	0.0118803	5.34763	-0.127865	-0.0366039	5.83788	-0.405347	0.0581579	7.44941	-0.19877	0.0379835	7.79595	-0.373401	0.669985	7.66597	-0.640484	0.162664	6.22211	-0.240886	0.0658677	6.54218
-0.23596	0.197688	6.3624	-0.859606	0.285052	7.79321	-0.614415	-0.0314499	8.07959	-0.869484	0.0998762	7.79204	-0.270681	-0.135784	7.62679	-0.490045	0.15539	7.95989	-0.675679	-0.078833	7.52103	-0.17379	0.0107058	7.5297	-0.135751	0.00386086	5.5404	-0.125201	-0.0322283	6.06189	-0.442686	0.0515959	7.69666	-0.214285	0.0420894	8.12664	-0.395655	0.709472	8.0117	-0.666313	0.214521	6.53503	-0.190743	0.0716361	6.69909
-0.257693	0.237523	6.59054	-0.85062	0.297532	8.04853	-0.614632	-0.0216741	8.35291	-0.86236	0.107752	7.99915	-0.24364	-0.125599	7.8708	-0.467127	0.14479	8.16354	-0.617334	-0.0834803	7.76168	-0.179608	0.0140054	7.8316	-0.137055	-0.00115748	5.71483	-0.137365	-0.030733	6.31713	-0.496782	0.0566218	7.95011	-0.237828	0.0483941	8.45406	-0.33682	0.737906	8.24139	-0.664678	0.243869	6.80232	-0.140282	0.0769168	6.85403
-0.261487	0.246384	6.81605	-0.85951	0.37554	8.31118	-0.589897	-0.02275	8.60004	-0.867541	0.127153	8.23111	-0.223528	-0.0872882	8.13865	-0.471946	0.164479	8.40927	-0.551416	-0.112064	8.0024	-0.193782	0.00477252	8.15178	-0.137945	-0.00594656	5.88174	-0.156508	-0.0235566	6.59858	-0.534964	0.0664914	8.18989	-0.252086	0.053161	8.76296	-0.283218	0.767828	8.46526	-0.729048	0.26099	7.09528	-0.110797	0.0718463	7.02905
-0.251725	0.284527	7.02345	-0.849429	0.39332	8.52489	-0.562741	-0.0268096	8.83407	-0.877839	0.139035	8.47472	-0.232612	-0.0608703	8.45838	-0.50009	0.179258	8.68999	-0.495147	-0.0496156	8.26786	-0.209907	0.000237091	8.47626	-0.137661	-0.00823742	6.04545	-0.174168	-0.0194499	6.8801	-0.562149	0.0633689	8.39901	-0.253604	0.0505002	9.04519	-0.291238	0.806373	8.76997	-0.753387	0.25085	7.35187	-0.104467	0.0630762	7.2455
-0.236467	0.295259	7.21896	-0.854352	0.420634	8.76511	-0.535691	-0.0352846	9.05855	-0.888412	0.147059	8.71474	-0.253985	-0.0335591	8.82179	-0.539323	0.198426	8.98818	-0.4935	-0.0782539	8.56773	-0.220082	-0.0104471	8.75787	-0.138295	-0.00883687	6.21198	-0.185031	-0.0211694	7.13167	-0.562801	0.0718042	8.58276	-0.246383	0.043877	9.30179	-0.350472	0.842933	9.14563	-0.801312	0.270578	7.65016	-0.121815	0.0528384	7.49827
-0.211327	0.30278	7.40808	-0.823508	0.396577	8.98881	-0.513274	-0.0321311	9.28806	-0.885822	0.159278	8.92881	-0.278157	-0.0216605	9.17043	-0.576383	0.209714	9.27917	-0.498283	-0.0824979	8.89017	-0.223304	-0.00344406	9.02421	-0.141009	-0.0107829	6.38422	-0.186135	-0.0237944	7.3461	-0.560615	0.0706267	8.75092	-0.236525	0.0428143	9.54604	-0.383917	0.878956	9.47924	-0.817184	0.304204	7.91327	-0.147364	0.0403667	7.76225
-0.184601	0.311252	7.5863	-0.816107	0.411015	9.23841	-0.496013	-0.0336649	9.51359	-0.8688	0.172842	9.11762	-0.288873	-0.0114484	9.47336	-0.600852	0.206631	9.55136	-0.541709	-0.130948	9.20667	-0.213096	0.00472698	9.25641	-0.144641	-0.0148776	6.55228	-0.180076	-0.0290109	7.54415	-0.548328	0.0687791	8.90706	-0.228592	0.0408272	9.78387	-0.377356	0.919168	9.72564	-0.806185	0.327851	8.14326	-0.164333	0.0336381	8.00954
-0.162438	0.302223	7.7677	-0.791924	0.439315	9.44455	-0.475879	-0.0342184	9.7283	-0.841002	0.193116	9.29355	-0.279416	0.011369	9.72504	-0.603438	0.222292	9.79833	-0.564617	-0.146612	9.50213	-0.195398	0.0229972	9.45638	-0.146615	-0.0198397	6.71475	-0.169899	-0.0296067	7.73223	-0.543168	0.0709484	9.06382	-0.227863	0.0377852	10.0143	-0.352895	0.950066	9.91818	-0.813523	0.333253	8.36861	-0.170938	0.0282067	8.22708
-0.138371	0.324295	7.96154	-0.767737	0.475035	9.63716	-0.454295	-0.0361382	9.92976	-0.810661	0.212139	9.45434	-0.258387	0.0316568	9.95038	-0.595702	0.221382	10.0243	-0.582173	-0.154804	9.76134	-0.177012	0.0374925	9.65023	-0.145619	-0.0221282	6.8641	-0.159601	-0.0306465	7.91878	-0.53834	0.0655996	9.21581	-0.225916	0.0373267	10.2289	-0.32804	0.962768	10.1116	-0.800966	0.314936	8.58881	-0.159766	0.0286767	8.41786
-0.129271	0.325287	8.15437	-0.73931	0.47632	9.82171	-0.423356	-0.0305082	10.1127	-0.777301	0.229661	9.60545	-0.232661	0.0520867	10.174	-0.577614	0.228556	10.2391	-0.568284	-0.150619	9.98541	-0.158639	0.0485742	9.84032	-0.142816	-0.0248389	7.01814	-0.153258	-0.0341917	8.10713	-0.536971	0.0628958	9.36007	-0.221889	0.0359195	10.4155	-0.316451	0.978026	10.3359	-0.811435	0.315257	8.83584	-0.138377	0.0331664	8.58756
-0.103632	0.339643	8.32893	-0.70759	0.460367	10.0022	-0.384759	-0.0199999	10.2702	-0.743546	0.244342	9.7504	-0.213886	0.0536505	10.3968	-0.560826	0.227514	10.4436	-0.541627	-0.115504	10.1727	-0.145032	0.0623064	10.0218	-0.138239	-0.0256904	7.16258	-0.148986	-0.0344465	8.29056	-0.532759	0.059862	9.50358	-0.211809	0.0381242	10.5719	-0.309698	1.00164	10.5506	-0.806511	0.341404	9.08424	-0.119732	0.0343715	8.74676
-0.082784	0.349176	8.49533	-0.677476	0.461453	10.1814	-0.339856	-0.00865805	10.404	-0.714051	0.25582	9.88712	-0.202054	0.0445356	10.621	-0.547693	0.214006	10.6504	-0.505293	-0.105186	10.3448	-0.133143	0.0670617	10.2022	-0.132555	-0.0233538	7.29683	-0.147502	-0.0381155	8.46242	-0.523159	0.0532692	9.63498	-0.199726	0.040672	10.7077	-0.292511	1.01866	10.7288	-0.779503	0.363591	9.2929	-0.108921	0.0363074	8.91038
-0.0477689	0.351633	8.63603	-0.633076	0.46868	10.3324	-0.291526	0.00354293	10.5209	-0.679865	0.26722	10.0118	-0.195525	0.0353528	10.8435	-0.533784	0.21199	10.85	-0.454283	-0.0599418	10.4866	-0.122378	0.0749397	10.3763	-0.127389	-0.0202738	7.43754	-0.143283	-0.03945	8.62192	-0.502178	0.0565661	9.74455	-0.186248	0.0400443	10.828	-0.262534	1.0305	10.8548	-0.776564	0.372975	9.50951	-0.100138	0.037741	9.09016
-0.0126308	0.367966	8.76338	-0.589511	0.492503	10.4637	-0.244879	0.00968138	10.6244	-0.643139	0.272977	10.123	-0.186953	0.029312	11.0527	-0.524115	0.185046	11.0407	-0.415614	-0.0638989	10.6263	-0.106014	0.0821889	10.5265	-0.122493	-0.0176847	7.56409	-0.135365	-0.0421097	8.77062	-0.482495	0.0550673	9.83989	-0.174046	0.0402932	10.9384	-0.223477	1.04756	10.9552	-0.740548	0.361192	9.6623	-0.0945652	0.0417922	9.24678
0.0254406	0.371189	8.88005	-0.5376	0.486595	10.5502	-0.199275	0.0185364	10.7148	-0.603708	0.281071	10.2227	-0.168762	0.0293463	11.2372	-0.503287	0.185325	11.2152	-0.361877	-0.0270014	10.7378	-0.0882045	0.0872338	10.6599	-0.115394	-0.0139133	7.6827	-0.123292	-0.0454486	8.90286	-0.452858	0.0561307	9.92091	-0.161798	0.0368212	11.0389	-0.18244	1.06781	11.0539	-0.729923	0.363807	9.85218	-0.0883609	0.0500046	9.38934
0.0681607	0.39184	8.98134	-0.492545	0.481957	10.6433	-0.154831	0.0231404	10.7928	-0.562455	0.285321	10.3128	-0.14807	0.0309146	11.3904	-0.480687	0.170935	11.3694	-0.324289	-0.0415027	10.8458	-0.065553	0.0948744	10.7738	-0.106933	-0.00967929	7.79253	-0.109055	-0.0458025	9.02484	-0.422037	0.0622773	9.99328	-0.148412	0.03238	11.1216	-0.142457	1.08297	11.1495	-0.686224	0.374431	10.0012	-0.0765506	0.0572708	9.5182
0.104792	0.401642	9.08118	-0.424791	0.46095	10.7069	-0.108311	0.0318783	10.8615	-0.517262	0.288979	10.3871	-0.130873	0.027143	11.5134	-0.447672	0.171434	11.5036	-0.26864	-0.00898678	10.9315	-0.0445938	0.0920293	10.8707	-0.0966008	-0.0069302	7.89469	-0.0948187	-0.049403	9.13672	-0.391278	0.0624744	10.0569	-0.131456	0.0300793	11.1852	-0.0947008	1.0965	11.2169	-0.653612	0.398881	10.1665	-0.0584573	0.0654977	9.61222
0.145119	0.412746	9.17786	-0.375627	0.478264	10.7766	-0.0605692	0.0372277	10.9128	-0.471094	0.294546	10.4508	-0.110003	0.0284247	11.6166	-0.412237	0.167156	11.6146	-0.225491	-0.0172513	11.0033	-0.0215995	0.0971645	10.9585	-0.0863842	-0.00576086	7.98626	-0.0799174	-0.0506066	9.24063	-0.355557	0.0673446	10.1062	-0.113098	0.0237855	11.2243	-0.0421991	1.11364	11.2434	-0.614077	0.409323	10.2982	-0.0352035	0.0723236	9.68911
0.181636	0.425381	9.26932	-0.30417	0.487301	10.8037	-0.0110282	0.0405017	10.9481	-0.424406	0.299842	10.5046	-0.085559	0.0295222	11.6956	-0.373627	0.159827	11.7062	-0.162442	0.0131089	11.0499	0.000461932	0.0881809	11.0321	-0.0744095	-0.00484398	8.07386	-0.0644905	-0.0525864	9.33542	-0.31668	0.074028	10.1371	-0.0922011	0.01704	11.2392	0.014517	1.12792	11.2443	-0.571217	0.402802	10.4028	-0.0113509	0.0742879	9.74807
0.219769	0.425903	9.35182	-0.243936	0.490664	10.8153	0.0392605	0.0436736	10.9723	-0.372275	0.307964	10.5423	-0.0613696	0.0314429	11.7539	-0.33031	0.163154	11.7785	-0.106232	0.00884824	11.0763	0.0253738	0.0915223	11.0948	-0.062517	-0.00494665	8.15086	-0.0482657	-0.0571693	9.41828	-0.27732	0.0793249	10.1527	-0.0694485	0.0131943	11.2336	0.0745077	1.13677	11.236	-0.527473	0.404465	10.4957	0.0141937	0.0768918	9.79296
0.263394	0.440167	9.43189	-0.176576	0.475138	10.8056	0.0900829	0.0415365	10.9867	-0.322552	0.315897	10.5715	-0.0357558	0.0418354	11.7943	-0.286916	0.155562	11.8354	-0.0380147	0.0291346	11.0839	0.0492251	0.0828665	11.1409	-0.0497075	-0.00701186	8.21949	-0.0303735	-0.0600347	9.48693	-0.229668	0.0892009	10.1564	-0.0458263	0.00588827	11.2078	0.138963	1.1484	11.2286	-0.471329	0.412523	10.562	0.0398826	0.0775434	9.83034
0.303135	0.436693	9.50328	-0.106773	0.470062	10.7961	0.141682	0.0431343	10.9955	-0.268449	0.321771	10.5887	-0.00908971	0.0449507	11.8128	-0.239229	0.16311	11.8757	0.0211147	0.027722	11.0828	0.0747856	0.0827432	11.1792	-0.036236	-0.00960009	8.28244	-0.0119216	-0.0664051	9.5386	-0.18606	0.0964795	10.1521	-0.0209338	-0.000315913	11.1662	0.202727	1.16165	11.2057	-0.41805	0.428176	10.6369	0.0644788	0.0783348	9.85456
0.350169	0.439753	9.5702	-0.0387899	0.471991	10.7712	0.192972	0.040121	10.9903	-0.21434	0.327736	10.5931	0.021027	0.0550828	11.8148	-0.194204	0.15894	11.9011	0.0832802	0.0427629	11.0728	0.100091	0.0767622	11.2036	-0.0220477	-0.0125015	8.3388	0.00901146	-0.0700968	9.57503	-0.140361	0.100863	10.1357	0.00500314	-0.00271806	11.1085	0.264925	1.16715	11.1561	-0.352999	0.432708	10.6834	0.0872205	0.0768458	9.87293
0.392043	0.438759	9.63788	0.0411968	0.473622	10.7254	0.244756	0.0414696	10.9785	-0.160812	0.329944	10.5883	0.0503204	0.0583495	11.8114	-0.143144	0.165855	11.915	0.141767	0.0476915	11.0498	0.126968	0.0742993	11.2192	-0.0064845	-0.0148249	8.38868	0.0327728	-0.0722328	9.59645	-0.0942281	0.10499	10.1073	0.0309825	-0.00870709	11.0326	0.325212	1.16729	11.0831	-0.290485	0.431067	10.7144	0.111081	0.0732453	9.87912
0.436134	0.432763	9.69484	0.0998611	0.478481	10.6738	0.298534	0.0418247	10.9633	-0.102079	0.331578	10.5741	0.0806299	0.060483	11.8046	-0.0911731	0.16882	11.9132	0.197062	0.060696	11.0254	0.154472	0.0717554	11.2227	0.00954327	-0.0174903	8.42957	0.0583408	-0.0755518	9.60504	-0.0489438	0.10722	10.0715	0.0585783	-0.0121123	10.9433	0.389383	1.16887	10.9977	-0.226464	0.428078	10.7222	0.136172	0.0709294	9.87238
0.481863	0.437269	9.75017	0.179538	0.460826	10.5922	0.350703	0.0390819	10.9367	-0.0444612	0.33402	10.5552	0.111125	0.0639635	11.7913	-0.0361927	0.172096	11.8977	0.257994	0.0732351	10.9816	0.183173	0.0679751	11.2185	0.0265383	-0.0199058	8.4627	0.0836928	-0.0768862	9.60241	-0.00405716	0.107976	10.0273	0.087787	-0.0124976	10.8416	0.454405	1.16575	10.9156	-0.160432	0.425518	10.7132	0.161538	0.0645859	9.85715
0.522804	0.426419	9.79729	0.23919	0.441431	10.52	0.406577	0.0411511	10.9067	0.013691	0.331609	10.5275	0.14077	0.0613929	11.7694	0.0210856	0.178462	11.866	0.311039	0.0843835	10.9317	0.212577	0.0674427	11.2022	0.0439379	-0.0216805	8.48535	0.107709	-0.0804436	9.58716	0.0432265	0.107837	9.97329	0.115083	-0.016492	10.7274	0.522324	1.16085	10.8319	-0.0916547	0.43302	10.6957	0.18844	0.0609974	9.82884
0.574052	0.428174	9.8352	0.315067	0.430209	10.4254	0.463728	0.0380628	10.8653	0.0725811	0.3295	10.4949	0.172048	0.0637494	11.7311	0.0779525	0.178539	11.8177	0.376333	0.106389	10.8613	0.241618	0.064441	11.1784	0.0624876	-0.022742	8.5037	0.131809	-0.081667	9.56262	0.0889081	0.107057	9.916	0.143478	-0.0180909	10.6067	0.586326	1.15508	10.7334	-0.0192522	0.434336	10.6717	0.214384	0.0558198	9.78804
0.617363	0.422319	9.86809	0.382521	0.436605	10.3277	0.5189	0.037837	10.8207	0.129927	0.324799	10.4594	0.202372	0.061292	11.6769	0.13745	0.183806	11.7547	0.430848	0.119968	10.7869	0.270668	0.0638222	11.1455	0.0818875	-0.0233626	8.51425	0.156269	-0.0821787	9.53391	0.137035	0.1049	9.84962	0.170437	-0.0189788	10.4749	0.647772	1.14815	10.6038	0.0497883	0.426135	10.6273	0.241131	0.0511132	9.74211
0.668456	0.416042	9.8928	0.447642	0.425691	10.2077	0.569	0.0352294	10.7705	0.188227	0.317537	10.4154	0.232675	0.0598226	11.6114	0.194715	0.18152	11.68	0.498248	0.146199	10.6914	0.29918	0.0624398	11.1004	0.102076	-0.0233352	8.51865	0.181492	-0.0838587	9.49825	0.184344	0.100577	9.77684	0.196852	-0.0223404	10.3303	0.70585	1.13414	10.4567	0.11962	0.420335	10.569	0.267851	0.0493742	9.68626
0.717163	0.415979	9.90238	0.514452	0.404217	10.0698	0.619685	0.0282774	10.7121	0.246044	0.310757	10.3662	0.262807	0.0580282	11.5324	0.252346	0.180903	11.5964	0.553744	0.157941	10.5922	0.326994	0.0597364	11.042	0.122859	-0.0224984	8.51561	0.206966	-0.0834548	9.45449	0.234257	0.0987719	9.69842	0.222807	-0.0242689	10.1746	0.764401	1.12126	10.31	0.193338	0.419789	10.4924	0.293619	0.0446864	9.61684
0.766877	0.405567	9.90322	0.570396	0.387682	9.91887	0.670985	0.0251149	10.6492	0.302641	0.302378	10.3112	0.292634	0.0547005	11.4393	0.307319	0.178635	11.5012	0.618102	0.184194	10.4812	0.35354	0.0588099	10.971	0.143907	-0.0213969	8.50617	0.231788	-0.085488	9.4027	0.282551	0.0947904	9.61624	0.24845	-0.0268176	10.005	0.824895	1.11294	10.1664	0.257164	0.420104	10.4192	0.319431	0.0439356	9.53883
0.821907	0.408716	9.8939	0.63486	0.377897	9.76596	0.719467	0.0193529	10.5783	0.35844	0.292318	10.2515	0.322956	0.0514452	11.3325	0.364767	0.176136	11.397	0.669479	0.197017	10.37	0.380855	0.053963	10.8929	0.165262	-0.0199143	8.49251	0.256406	-0.0856149	9.34179	0.332438	0.0909272	9.52886	0.273201	-0.0304717	9.82367	0.879737	1.103	10.0099	0.331175	0.413257	10.3249	0.344114	0.0408607	9.44988
0.869174	0.401033	9.86945	0.688856	0.369967	9.59849	0.768019	0.0161507	10.5023	0.413905	0.283032	10.1856	0.35346	0.0486635	11.2107	0.420326	0.175698	11.2861	0.727742	0.222436	10.2509	0.409322	0.0529257	10.8036	0.186851	-0.0177356	8.4723	0.280324	-0.0853068	9.27609	0.383185	0.0894968	9.43537	0.297216	-0.0329839	9.63263	0.931411	1.08869	9.82518	0.393641	0.408097	10.2244	0.368665	0.0390867	9.34882
0.924963	0.399147	9.8449	0.749259	0.359315	9.41626	0.815627	0.0107803	10.4178	0.467419	0.271688	10.1139	0.383476	0.0432156	11.0751	0.475464	0.16906	11.1684	0.775567	0.235873	10.1295	0.434534	0.0465294	10.6991	0.208321	-0.0153189	8.44709	0.303741	-0.0866383	9.20313	0.431768	0.0857088	9.3374	0.319659	-0.0368191	9.43244	0.976365	1.07225	9.61764	0.45876	0.402031	10.1145	0.392601	0.0383558	9.24173
0.97468	0.399558	9.80566	0.794037	0.346612	9.22571	0.86275	0.00478475	10.3245	0.521011	0.259494	10.0355	0.412725	0.0412252	10.9252	0.530837	0.166475	11.0461	0.828653	0.256132	9.9999	0.459643	0.04602	10.5816	0.229978	-0.0135165	8.41758	0.326971	-0.0861923	9.12034	0.48039	0.082812	9.23296	0.341	-0.0400361	9.224	1.0197	1.05449	9.40187	0.526595	0.396169	9.99471	0.414684	0.0349316	9.11916
1.02085	0.38299	9.76404	0.839881	0.322271	9.02065	0.909629	0.000931346	10.2216	0.573833	0.24893	9.94845	0.439641	0.0364414	10.7581	0.583587	0.157935	10.9173	0.875214	0.266442	9.87419	0.484535	0.044876	10.4561	0.251814	-0.011914	8.38568	0.348917	-0.0874755	9.027	0.528864	0.0825038	9.12168	0.360748	-0.0425648	9.01035	1.06124	1.03434	9.19155	0.582287	0.394278	9.8691	0.436687	0.035225	8.98992
1.07014	0.379268	9.71381	0.887976	0.299398	8.80602	0.955742	-0.003671	10.1097	0.624587	0.23392	9.85437	0.464822	0.0323932	10.5782	0.6371	0.151998	10.7813	0.923893	0.274851	9.74625	0.508992	0.0409043	10.3184	0.273712	-0.0100995	8.34843	0.370014	-0.086817	8.92281	0.571386	0.076589	9.00537	0.379041	-0.0464113	8.7887	1.10088	1.01389	8.97887	0.6459	0.387076	9.73762	0.456336	0.031438	8.84745
1.11375	0.365593	9.65371	0.927367	0.293445	8.58023	1.00028	-0.00569056	9.98624	0.67673	0.22285	9.75501	0.48732	0.0302277	10.3768	0.686625	0.145243	10.635	0.971292	0.279357	9.61104	0.531336	0.0394314	10.1666	0.295233	-0.00920921	8.30883	0.39012	-0.0863237	8.81129	0.618013	0.0722759	8.8856	0.396133	-0.0478793	8.55957	1.13345	0.993612	8.74793	0.697688	0.374508	9.59552	0.475803	0.0309099	8.69472
1.16149	0.356483	9.58253	0.963119	0.286783	8.34085	1.03771	-0.00845756	9.85343	0.725789	0.210711	9.64504	0.505269	0.0239387	10.1475	0.735776	0.13841	10.4816	1.01484	0.279763	9.474	0.551511	0.0320453	10.0011	0.315956	-0.00956249	8.26478	0.409564	-0.0872183	8.69591	0.660698	0.0676754	8.75978	0.411185	-0.0495628	8.32373	1.15832	0.967866	8.48887	0.753713	0.362165	9.43448	0.492957	0.0292264	8.53319
1.20305	0.345643	9.50138	0.991314	0.26196	8.08473	1.07222	-0.012655	9.71003	0.775266	0.196934	9.52503	0.519079	0.0233879	9.88553	0.779829	0.132916	10.3173	1.06229	0.286253	9.33623	0.571437	0.0308548	9.8232	0.337427	-0.00951851	8.21606	0.428289	-0.0865006	8.57127	0.700251	0.0582812	8.62456	0.424675	-0.0521571	8.08164	1.17648	0.938709	8.21166	0.803587	0.358683	9.27292	0.508824	0.0259862	8.36307
1.24555	0.329534	9.41406	1.01399	0.23427	7.81276	1.10929	-0.0136719	9.55664	0.822882	0.188244	9.39861	0.526688	0.0183828	9.58807	0.822242	0.124843	10.1416	1.09885	0.285905	9.19884	0.590231	0.0219237	9.63081	0.357962	-0.0105295	8.16312	0.444953	-0.0877911	8.43162	0.741574	0.0531173	8.47931	0.436277	-0.0518656	7.83388	1.19093	0.908954	7.93641	0.847796	0.353354	9.11148	0.523336	0.0256743	8.17983
1.28811	0.32242	9.31115	1.03417	0.222366	7.52925	1.14638	-0.0154688	9.39391	0.86681	0.17337	9.25973	0.528764	0.01798	9.25837	0.860236	0.120082	9.95445	1.1443	0.294041	9.0547	0.607862	0.0202399	9.42623	0.378154	-0.0119037	8.10228	0.459823	-0.0873552	8.28084	0.777325	0.0468501	8.32415	0.445618	-0.0525595	7.57528	1.20104	0.880329	7.66145	0.899811	0.336207	8.93065	0.535376	0.0218881	7.98847
1.32404	0.304989	9.19898	1.04541	0.209647	7.23841	1.17904	-0.0140746	9.21651	0.910461	0.162985	9.10639	0.523921	0.0167481	8.89731	0.89385	0.11254	9.75572	1.17437	0.291811	8.90442	0.62334	0.0112819	9.20615	0.397942	-0.0134533	8.03529	0.473287	-0.0862777	8.12221	0.810965	0.0370248	8.16047	0.452703	-0.0527956	7.30884	1.2034	0.850294	7.37145	0.933654	0.321115	8.73279	0.54668	0.0220461	7.78637
1.36594	0.295942	9.07638	1.05513	0.193148	6.93056	1.20662	-0.0128325	9.02336	0.948406	0.150983	8.9416	0.512384	0.0154469	8.50283	0.924286	0.107736	9.5457	1.21576	0.297751	8.75404	0.636974	0.00688985	8.97304	0.417908	-0.014671	7.9602	0.485554	-0.0856725	7.95681	0.84515	0.0321424	7.98431	0.457708	-0.050722	7.03394	1.19833	0.816191	7.05533	0.971356	0.310982	8.52036	0.555225	0.0197666	7.57292
1.39825	0.283527	8.93411	1.05045	0.178575	6.61371	1.23079	-0.0141667	8.8139	0.98529	0.137695	8.7639	0.494439	0.0180034	8.07886	0.948995	0.102592	9.32059	1.23858	0.29317	8.59958	0.645769	-0.00397821	8.71863	0.438399	-0.0153583	7.87895	0.49632	-0.0840233	7.7798	0.870505	0.0232977	7.79429	0.459597	-0.0499262	6.74859	1.18132	0.77885	6.70971	1.00434	0.302106	8.29265	0.562588	0.0181951	7.35006
1.43316	0.270099	8.77884	1.04476	0.161938	6.27812	1.25106	-0.0123561	8.58922	1.01707	0.12791	8.56947	0.471205	0.0183579	7.63406	0.967606	0.0979993	9.08127	1.27348	0.295305	8.43661	0.654144	-0.0107276	8.448	0.456219	-0.0172999	7.78689	0.504806	-0.0837777	7.58815	0.895859	0.0125421	7.59124	0.458362	-0.0485018	6.45098	1.15721	0.738299	6.35031	1.03003	0.290694	8.05695	0.568078	0.0182211	7.11605
1.4626	0.263131	8.61278	1.0356	0.136688	5.93389	1.26656	-0.0123159	8.3505	1.04431	0.11392	8.35435	0.447562	0.0205663	7.18377	0.97972	0.0945697	8.82714	1.29063	0.29167	8.26733	0.657743	-0.0180541	8.15612	0.472785	-0.0187059	7.68807	0.510918	-0.0820961	7.37797	0.916141	0.00539644	7.37628	0.455343	-0.0443446	6.14695	1.12826	0.698998	5.98972	1.05354	0.274559	7.80236	0.570901	0.0157935	6.8756
1.48569	0.248396	8.42914	1.01655	0.117898	5.58021	1.27726	-0.0113457	8.09155	1.06807	0.103414	8.12336	0.423762	0.0232089	6.75162	0.99596	0.0926233	8.56133	1.3198	0.290103	8.093	0.658339	-0.0233356	7.84826	0.488223	-0.0209355	7.58076	0.513432	-0.0814566	7.1535	0.928906	-0.00659525	7.14437	0.450141	-0.0413784	5.83247	1.09354	0.658549	5.63654	1.06962	0.25833	7.53087	0.572931	0.0171932	6.62875
1.50895	0.24557	8.22967	0.991303	0.109819	5.21065	1.28064	-0.00911567	7.81289	1.08468	0.0914331	7.87673	0.399276	0.0176366	6.34225	1.00584	0.0909452	8.27987	1.33565	0.287366	7.90681	0.654689	-0.0275822	7.51825	0.50267	-0.0226388	7.46018	0.513604	-0.079795	6.9206	0.940042	-0.0178589	6.89776	0.440612	-0.0366646	5.50637	1.05322	0.618548	5.26233	1.08315	0.239292	7.22726	0.57183	0.0159529	6.36675
1.51906	0.236837	8.02053	0.949466	0.0927122	4.84786	1.27667	-0.00941349	7.51393	1.09845	0.0811046	7.60887	0.377599	0.00729151	5.96479	1.00991	0.0883103	7.98222	1.35833	0.281503	7.71134	0.6492	-0.0319459	7.17217	0.515202	-0.0241185	7.32505	0.514941	-0.0778489	6.67846	0.943766	-0.027698	6.63435	0.428408	-0.0298825	5.17665	1.00093	0.575698	4.86349	1.08647	0.228929	6.89345	0.567526	0.017388	6.09419
1.52973	0.230668	7.78973	0.911383	0.0666101	4.46202	1.26592	-0.0064325	7.19648	1.10388	0.0721815	7.32061	0.360188	-0.000513475	5.64497	1.01547	0.0856491	7.67304	1.36847	0.278894	7.50188	0.639186	-0.0364541	6.80974	0.526828	-0.0247478	7.17614	0.50961	-0.078223	6.41444	0.937662	-0.0429567	6.35333	0.414347	-0.0243787	4.84463	0.947957	0.530553	4.42779	1.08208	0.218898	6.54311	0.559464	0.0173242	5.8108
1.52857	0.227252	7.53553	0.844901	0.0484379	4.08869	1.24269	-0.0056572	6.85621	1.10473	0.0630634	7.01415	0.345154	-0.013196	5.35937	1.01535	0.0854156	7.34635	1.37308	0.267558	7.28593	0.624914	-0.0391521	6.42273	0.535981	-0.0245876	7.01016	0.501024	-0.0757421	6.13075	0.936069	-0.0484904	6.06209	0.399239	-0.0199044	4.50854	0.898315	0.475525	3.98579	1.07216	0.199935	6.17462	0.550815	0.0153478	5.5205
1.5219	0.217436	7.26858	0.778942	0.0443011	3.70848	1.21772	-0.00504859	6.50218	1.09807	0.0566187	6.68961	0.335609	-0.0205363	5.0915	1.00496	0.0835275	7.00191	1.37173	0.259494	7.05162	0.605592	-0.0432463	6.00792	0.543062	-0.0240304	6.82989	0.48974	-0.0723398	5.82683	0.922869	-0.0595903	5.75124	0.383778	-0.0132678	4.17317	0.830285	0.441805	3.66179	1.05652	0.179544	5.78816	0.538934	0.0175236	5.21777
1.51136	0.216709	6.98334	0.71757	0.0536469	3.34307	1.19157	-0.00155854	6.13484	1.08415	0.0484826	6.33798	0.329884	-0.0290158	4.84084	0.987414	0.0830951	6.64072	1.35963	0.23575	6.80227	0.581305	-0.04069	5.56656	0.548054	-0.0237623	6.63355	0.472544	-0.0687505	5.50224	0.901049	-0.076371	5.42539	0.366167	-0.00742987	3.8514	0.740256	0.419105	3.35581	1.02595	0.166024	5.37052	0.523265	0.0151854	4.90262
1.48369	0.207381	6.67534	0.636821	0.0660493	3.07813	1.15793	-0.00156643	5.74844	1.06086	0.0463798	5.96051	0.323643	-0.0293084	4.60828	0.962192	0.0813829	6.26286	1.34791	0.229085	6.5364	0.548183	-0.0428917	5.10009	0.550084	-0.0237039	6.41419	0.446607	-0.0626463	5.1466	0.876785	-0.0835256	5.09006	0.348672	1.38571e-05	3.54091	0.625533	0.392738	3.02493	0.970871	0.156136	4.88499	0.508426	0.0156581	4.58472
1.44489	0.20408	6.33683	0.574873	0.056127	2.85638	1.11515	0.000617375	5.34316	1.02066	0.0431092	5.55493	0.314865	-0.0291828	4.3723	0.934418	0.081255	5.8737	1.3358	0.211748	6.26624	0.510282	-0.0372037	4.61235	0.54863	-0.0239233	6.17299	0.412429	-0.0555729	4.75566	0.843105	-0.0927362	4.73233	0.329436	0.00651357	3.24851	0.5756	0.372377	2.79966	0.905086	0.160147	4.38472	0.489605	0.0152033	4.25484
1.39484	0.199666	5.98216	0.56348	0.0506022	2.66837	1.06471	0.00252379	4.91621	0.965557	0.0480421	5.10858	0.307468	-0.0304141	4.13089	0.898313	0.0804594	5.47532	1.33115	0.203128	5.98821	0.465698	-0.0296498	4.11485	0.543423	-0.0242905	5.90688	0.364879	-0.043213	4.32996	0.790807	-0.100397	4.34201	0.306489	0.0106139	2.99208	0.494829	0.3553	2.66722	0.834591	0.159089	4.08818	0.464839	0.0144766	3.91144
1.345	0.190168	5.61409	0.569968	0.0442654	2.48893	1.00189	-0.000447524	4.46745	0.887742	0.060856	4.63349	0.301028	-0.0290413	3.89667	0.858576	0.0764651	5.0661	1.2988	0.180854	5.68332	0.419542	-0.015144	3.63837	0.533579	-0.0248937	5.61006	0.311586	-0.0257355	3.92006	0.71894	-0.0942604	3.92314	0.282072	0.0107271	2.7651	0.49848	0.337234	2.46159	0.795585	0.149346	3.83533	0.436666	0.0169547	3.56516
1.27794	0.181755	5.21195	0.575782	0.0427554	2.3071	0.931988	-6.51131e-05	4.01004	0.797259	0.0673801	4.16822	0.293961	-0.0303928	3.67039	0.810471	0.0711791	4.64541	1.27378	0.170992	5.35801	0.372665	-0.00924187	3.22011	0.519768	-0.0243553	5.28537	0.266823	-0.0110213	3.59091	0.627828	-0.0814599	3.47332	0.262067	0.00782314	2.56228	0.542276	0.312789	2.2223	0.776537	0.147316	3.43256	0.403487	0.0116092	3.22285
1.20941	0.173465	4.79942	0.586101	0.0415979	2.10019	0.857124	0.00936554	3.55784	0.712949	0.070882	3.76515	0.287139	-0.0276088	3.44138	0.757417	0.0666761	4.21835	1.22203	0.150445	5.01696	0.327017	-0.00897391	2.85434	0.502274	-0.0240067	4.92312	0.232951	-0.0102166	3.35549	0.525389	-0.0622711	3.04919	0.24907	0.00656758	2.38201	0.533792	0.283842	2.03545	0.737521	0.151523	2.95413	0.361136	0.00625117	2.90542
1.15166	0.17263	4.39116	0.566748	0.0264387	1.92326	0.76871	0.0111029	3.11105	0.644212	0.0643607	3.44451	0.280625	-0.0269952	3.20539	0.708555	0.0708441	3.78628	1.17717	0.143841	4.65487	0.294765	-0.00967386	2.58498	0.480765	-0.0242145	4.53541	0.220929	-0.0106854	3.12764	0.444104	-0.0232468	2.74741	0.241088	0.00845981	2.21368	0.513373	0.263443	1.87404	0.669148	0.13185	2.58895	0.317843	-0.00126756	2.6463
1.07153	0.165313	3.96944	0.546472	0.013072	1.72035	0.659279	-0.0064704	2.6917	0.591649	0.0600435	3.15766	0.275447	-0.0241399	2.97337	0.662362	0.0726831	3.38685	1.10069	0.130982	4.26775	0.277515	-0.0140372	2.4133	0.450913	-0.0239847	4.11903	0.221515	-0.0141523	2.90034	0.39776	-0.0359436	2.55402	0.236639	0.010996	2.04823	0.493028	0.245848	1.72313	0.563139	0.116964	2.34986	0.277525	-0.00374243	2.4547
0.988928	0.16558	3.56473	0.517979	0.00543677	1.53814	0.562743	-0.00288838	2.33095	0.564017	0.0428027	2.87788	0.270642	-0.0216565	2.74299	0.606055	0.077932	3.02466	1.03837	0.12543	3.8574	0.269491	-0.0104943	2.29068	0.402924	-0.0208233	3.66186	0.217469	-0.0196812	2.72032	0.409354	-0.0544173	2.41987	0.23078	0.0159788	1.88262	0.471416	0.229614	1.58669	0.535998	0.0986965	2.05863	0.251536	-0.00115726	2.30786
0.895426	0.160822	3.16108	0.475269	0.0127746	1.33001	0.468572	0.0104982	2.04557	0.538185	0.0232457	2.64998	0.26521	-0.0204452	2.51427	0.550477	0.0884166	2.70336	0.949626	0.124495	3.43184	0.270331	-0.0131529	2.16845	0.341334	-0.0115568	3.17883	0.209261	-0.0212498	2.5847	0.438076	-0.0677506	2.26534	0.223247	0.0190257	1.71455	0.461391	0.211873	1.44921	0.493275	0.0794769	1.75178	0.238476	-0.00246124	2.16227
0.802633	0.153637	2.7813	0.419916	0.00875428	1.10944	0.423659	0.0179383	1.87791	0.518566	0.016249	2.45765	0.259732	-0.0179413	2.28817	0.509317	0.0861325	2.45748	0.862331	0.11851	3.00762	0.271958	-0.0104754	2.01687	0.282911	-0.00698346	2.78256	0.203794	-0.0225571	2.4425	0.44893	-0.0817269	2.11699	0.211532	0.0188454	1.54856	0.450382	0.194866	1.31091	0.436919	0.0553111	1.4508	0.235721	-0.002889	1.98458
0.703576	0.153547	2.53671	0.337668	0.0148575	0.907498	0.406903	0.0145643	1.77573	0.502009	0.00939499	2.27431	0.2529	-0.0162809	2.06217	0.471731	0.0865845	2.25752	0.774993	0.112613	2.61872	0.269998	-0.0127124	1.85529	0.260495	-0.017	2.56572	0.199001	-0.0259927	2.27216	0.433618	-0.0993897	2.00182	0.201521	0.0169693	1.37849	0.437178	0.182298	1.15574	0.425515	0.0469696	1.25464	0.233639	-0.00487534	1.80252
0.616519	0.138281	2.40685	0.266292	0.0169045	0.705844	0.411034	0.00484207	1.62809	0.492562	0.00737392	2.08645	0.244467	-0.0151187	1.84263	0.46231	0.0786994	2.05586	0.704065	0.099354	2.33892	0.265966	-0.0100449	1.71522	0.259972	-0.0243222	2.37048	0.194812	-0.029402	2.08865	0.416187	-0.114258	1.89556	0.19373	0.0133544	1.21085	0.417707	0.164914	0.987269	0.394698	0.0507253	1.15253	0.229421	-0.00591751	1.64405
0.578474	0.113009	2.21727	0.19111	0.0205272	0.575712	0.420534	-0.005764	1.45917	0.481661	0.00668608	1.88673	0.23487	-0.0140007	1.62852	0.442959	0.0606269	1.84373	0.640617	0.0842556	2.16337	0.257146	-0.0100279	1.57606	0.273937	-0.0295881	2.12507	0.189937	-0.0323144	1.90393	0.399269	-0.121991	1.75482	0.181936	0.0120724	1.06157	0.394128	0.147129	0.847601	0.366063	0.0439483	0.983133	0.224631	-0.00661741	1.49956
0.558796	0.0810859	1.9482	0.146268	0.017067	0.414932	0.419562	-0.00747766	1.3107	0.46823	0.00508723	1.67817	0.22089	-0.0145165	1.41486	0.430805	0.0451906	1.63578	0.576635	0.0704678	2.0159	0.248843	-0.00742102	1.40514	0.277009	-0.0347466	1.91611	0.183131	-0.0343822	1.72159	0.386436	-0.132405	1.57419	0.168101	0.0130377	0.930793	0.35474	0.134592	0.743711	0.330501	0.0364855	0.793763	0.21775	-0.00639169	1.35094
0.544439	0.0609171	1.67097	0.0984753	0.017898	0.341442	0.403097	-0.00727588	1.17656	0.451023	0.00414153	1.45719	0.197063	-0.0145373	1.20115	0.418467	0.0281919	1.43363	0.539992	0.0619801	1.80199	0.23722	-0.00726122	1.1958	0.266909	-0.0419436	1.74867	0.174153	-0.0358769	1.53779	0.380139	-0.136752	1.37179	0.151754	0.0139311	0.809464	0.309409	0.125161	0.643366	0.276704	0.0322662	0.619684	0.208705	-0.00515632	1.19753
0.531461	0.0579431	1.43287	0.0866219	0.0226266	0.245452	0.377069	-0.00970764	1.04626	0.426518	0.00376628	1.23058	0.165209	-0.014015	0.984424	0.393565	0.0204001	1.23677	0.503732	0.0409416	1.51627	0.216565	-0.00561057	0.976813	0.250594	-0.0449069	1.54014	0.164392	-0.0380056	1.34493	0.364541	-0.135929	1.1709	0.132375	0.0143079	0.694916	0.263614	0.115075	0.536713	0.220274	0.0283217	0.475457	0.196788	-0.00595223	1.03957
0.495058	0.0437487	1.22865	0.0805662	0.0225586	0.237302	0.349216	-0.00917508	0.906912	0.394988	0.00350767	1.00542	0.132775	-0.0160743	0.774993	0.359507	0.0140049	1.04423	0.476384	0.0373022	1.18073	0.178376	-0.00535688	0.771161	0.229693	-0.0404206	1.27724	0.152493	-0.0386024	1.14684	0.343063	-0.137089	0.983125	0.11153	0.014757	0.583827	0.221982	0.0992831	0.410227	0.170917	0.0261007	0.377725	0.17958	-0.00526696	0.877439
0.456663	0.036303	1.03969	0.0833946	0.02015	0.192729	0.320375	-0.0096871	0.756994	0.350169	0.00517304	0.783378	0.102342	-0.0154578	0.587051	0.325591	0.0116061	0.871214	0.410847	0.0321808	0.883698	0.134948	-0.00422306	0.57055	0.200623	-0.0318525	0.976335	0.138974	-0.0385344	0.938855	0.321344	-0.132694	0.804416	0.0911582	0.0143114	0.47374	0.184405	0.0855244	0.311822	0.158228	0.0197452	0.290528	0.153454	-0.00336355	0.715024
0.412269	0.0303079	0.856989	0.0827293	0.0168628	0.164754	0.291158	-0.00758725	0.592986	0.283075	0.0069783	0.575335	0.0734029	-0.0169012	0.419999	0.285805	0.0127891	0.720297	0.330519	0.0423657	0.634408	0.0947958	-0.00375028	0.374817	0.154023	-0.020167	0.683753	0.121151	-0.0371564	0.728854	0.288182	-0.122198	0.633196	0.0719377	0.0130814	0.366035	0.151498	0.0765505	0.244535	0.155205	0.0184037	0.273781	0.12224	-0.00173644	0.553824
0.374027	0.0186358	0.673561	0.0773443	0.0195342	0.163687	0.245952	-0.00279404	0.431512	0.211695	0.00286942	0.38617	0.0467428	-0.0156008	0.26903	0.246404	0.0113464	0.577159	0.218088	0.0334816	0.41208	0.0633443	-0.00183812	0.216044	0.100835	-0.00795552	0.428308	0.0968309	-0.0328861	0.528391	0.242694	-0.101815	0.468926	0.0540004	0.0121104	0.267684	0.136106	0.0697748	0.208546	0.152764	0.0141019	0.242241	0.0915454	0.000708475	0.396828
0.327403	0.0133441	0.493932	0.0841584	0.0157931	0.114317	0.181924	-0.00177885	0.285063	0.15067	-0.000645707	0.227411	0.0225035	-0.0125014	0.146747	0.198612	0.0117728	0.423933	0.140381	0.0261003	0.187715	0.0359304	-0.00382875	0.0970771	0.0545311	0.000545559	0.208373	0.0674072	-0.0250944	0.339259	0.182166	-0.0707767	0.3095	0.0381755	0.0112085	0.178805	0.124854	0.0669326	0.181787	0.150085	0.0171372	0.214899	0.0632674	0.00238483	0.255325
0.259382	-0.00107932	0.318928	0.0704568	0.0187525	0.133016	0.125724	-0.000616331	0.159692	0.0904935	-0.00907444	0.11874	0.0054955	-0.00709507	0.0537393	0.111449	0.00992968	0.210318	0.037263	-0.00596339	0.044319	0.00726103	-0.00188764	0.0147659	0.0142773	0.00264703	0.0733394	0.0394062	-0.0142571	0.15956	0.124274	-0.0422713	0.157879	0.0229695	0.00908314	0.0952091	0.125427	0.0660487	0.160004	0.139967	0.0176093	0.200558	0.0382306	0.00309502	0.142016
0.186784	-0.0117486	0.145972	0.0874621	0.0107545	0.0645908	0.0663649	-0.00629567	0.0657867	0.0250548	-0.0084478	0.0359634	-0.000210159	-0.000906137	0.00206925	0.0221088	0.00651205	0.0265808	-0.00441481	-0.00281372	-0.00394271	-0.00145653	0.000260097	-0.00387851	-0.00226974	-2.23204e-05	0.0105638	0.0116262	-0.0030378	0.0273063	0.0535733	-0.0151272	0.0368856	0.00583757	0.00275735	0.0230729	0.121883	0.0629736	0.133064	0.147009	0.0176268	0.157946	0.0152722	0.000632283	0.0550801

## Sheet: Left Hind
X	Y	Z	X	Y	Z	X	Y	Z	X	Y	Z	X	Y	Z	X	Y	Z	X	Y	Z	X	Y	Z	X	Y	Z	X	Y	Z	X	Y	Z	X	Y	Z	X	Y	Z	X	Y	Z	X	Y	Z
-0.0662904	0.105974	0.175647	0.0831422	0.0585729	0.278754	-0.154062	0.192731	0.980807	-0.209197	0.0894246	0.72294	-0.133328	0.20562	1.41633	-0.0338362	0.0460389	0.298649	-1.00797	0.480339	3.30705	-0.00779851	0.0349219	0.33346	-0.0386372	-0.00939654	0.624792	-0.0210589	0.0110627	0.140621	0.128443	0.0386568	0.221169	-0.155949	0.00831417	0.991444	-0.0943269	-0.0394722	0.404661	0.108423	-0.0403166	0.224471	-0.0190992	0.0814258	0.484095
0.0324912	0.0858316	0.0133497	-0.265622	0.12207	1.08271	-0.282071	0.273765	1.78187	-0.347498	0.149903	1.14761	-0.355125	0.246655	2.82321	0.17211	0.134046	0.319411	-1.54011	0.0759892	5.11992	0.0389094	0.0626231	0.719795	-0.0767783	-0.00649578	0.780072	-0.0642147	0.0864704	0.646453	0.128759	0.0610862	0.242602	-0.299681	-0.0487625	1.99122	-0.0657647	-0.048508	0.481281	0.158105	-0.0208415	0.401191	-0.261884	0.124691	1.61803
0.065559	0.326451	0.643553	-0.257066	0.132145	1.17719	-0.69515	0.336066	2.49549	-0.599818	0.191507	1.86471	-0.433109	0.0673087	2.97218	0.0797904	0.243357	0.839184	-0.166503	-0.213311	3.20323	-0.193837	0.0527548	2.29267	-0.0724565	-0.0141744	1.0242	-0.156967	0.0811449	1.41088	0.112527	-0.00747467	0.250017	-0.176952	-0.0474114	1.55052	-0.129015	0.00531939	0.705848	-0.229997	0.0288065	0.90952	-0.392313	0.0346948	2.45228
-0.525698	0.35987	2.26851	-0.539564	0.210153	2.03085	-0.956677	0.186114	2.93022	-0.432332	0.030363	1.68316	-0.474317	-0.00405167	3.30455	-0.720146	0.192626	2.67381	-0.300675	-0.14636	2.29843	-0.394278	-0.0652719	2.86965	-0.0985134	-0.0413572	1.35932	-0.190431	0.0212231	1.43987	-0.0586933	-0.0211881	0.912785	-0.190072	-0.0462136	1.65503	-0.482871	0.158761	2.2491	-0.770983	0.0579866	2.13875	-0.364415	-0.0502469	2.37416
-0.355003	-0.222095	1.64336	0.0084674	0.21788	1.72777	-0.772089	0.0912314	2.96168	-0.399041	0.0830772	1.92651	-0.411962	-0.21875	3.62255	-1.17733	-0.118592	3.82903	0.541355	-0.153382	1.86197	-0.210198	-0.111758	2.00793	0.0150057	-0.0169342	1.19649	-0.260989	-0.0450258	1.624	-0.489528	-0.0763215	2.13275	-0.477382	-0.0853924	3.08913	-0.964321	-0.14312	3.35523	-0.791249	-0.066012	2.81642	-0.222357	-0.0840739	2.06406
-0.315069	0.02771	1.2765	0.0865395	-0.0728142	2.08928	-0.56206	0.0956944	2.99893	-0.270538	-0.0780867	2.22326	-0.0486233	-0.223784	2.83237	-0.325673	-0.467101	2.72245	0.657207	0.0977454	2.04067	-0.389103	-0.105958	2.23894	0.0592119	-0.116722	1.6571	-0.234182	-0.0670752	1.66031	-0.660623	-0.21501	2.44491	-0.462915	-0.116795	3.65301	-0.936513	-0.216926	3.22475	-0.0484919	-0.120873	2.0282	0.0112507	-0.0909103	2.2436
-0.638203	-0.16253	1.98243	-0.0371407	-0.176376	2.50662	-0.151666	0.0280489	3.14495	0.0671191	-0.131545	2.1253	0.144394	-0.128107	2.30491	0.243694	-0.259433	1.83713	0.985352	0.0925563	2.77777	-0.277453	0.00139674	2.64292	0.0218148	-0.126846	2.03166	-0.0686252	-0.0829203	1.8728	-0.247787	-0.0982432	1.78054	-0.053022	-0.0526738	2.64002	-0.52168	-0.101282	2.97781	0.476898	-0.0299064	1.74563	0.196204	-0.062597	2.28293
-0.142049	-0.0108638	1.99333	0.1989	-0.0678818	2.20078	0.208155	0.0129595	3.37459	0.160331	-0.00535259	2.20198	0.181955	-0.023987	2.6662	0.546575	-0.0735316	2.23145	0.660143	0.094815	2.33097	0.0102839	-0.0463011	2.86628	0.0257492	-0.105436	1.84517	0.0840993	-0.0591021	1.85861	-0.0169759	0.062651	1.89395	0.250405	-0.0533298	2.24124	0.112332	-0.215145	3.02436	0.425542	-0.0384337	1.93379	0.182659	-0.0303299	2.28031
0.425741	-0.144397	1.98053	0.0768117	-0.0618894	2.52584	0.0958532	-0.0309227	3.2978	0.148116	0.08471	2.53528	0.162007	0.0299366	3.42609	0.53687	-0.0501577	2.69065	0.34081	-0.0574029	2.78799	0.0850276	-0.124801	2.73404	0.0355014	-0.109813	2.19699	0.132623	-0.0408397	1.9215	0.304364	0.0142583	2.14764	0.255596	-0.00340217	2.50131	-0.0319072	-0.254051	3.57349	0.0235806	-0.131917	2.45351	0.069798	-0.0400805	2.73946
0.367648	-0.182526	2.13483	-0.0966676	-0.0627882	2.98482	-0.053379	0.112287	3.73106	0.099608	0.0591729	2.74864	0.0285512	-0.0310152	4.09947	0.209285	-0.186514	2.99698	-0.379478	-0.0778804	3.61907	-0.00151817	-0.101596	3.15304	0.0418963	-0.0972786	2.55215	0.152191	0.00797561	2.06429	0.288942	-0.00286916	2.38138	0.104264	0.0315353	3.22143	-0.465974	-0.158873	4.17504	-0.371539	-0.0959993	2.93353	0.0465321	-0.0404019	3.00706
0.301732	-0.126927	2.44851	0.0667051	-0.00521229	3.06011	-0.347712	0.210609	4.16312	-0.0761992	0.0431066	2.9431	-0.0950901	-0.131926	4.41792	-0.192344	-0.147637	3.43948	0.0260456	0.0834509	3.77175	-0.189439	-0.0760847	3.84521	0.0464721	-0.0988264	2.65096	0.0989536	0.0267803	2.35657	0.0521484	-0.0236906	2.71766	-0.043024	0.0234181	3.75069	-0.400757	-0.190931	4.44027	-0.23618	-0.11318	3.11429	-0.0209299	-0.0261786	3.21382
-0.166869	-0.0372683	2.81581	0.107765	0.0216561	3.33469	-0.490076	0.303353	4.43642	-0.135812	0.095715	3.19072	-0.135579	-0.108616	4.55936	-0.13189	-0.132112	3.53984	0.0723711	0.0929507	3.69759	-0.175389	-0.0808868	3.99206	-0.0397475	-0.126393	3.01417	-0.0160983	-0.0160725	2.68041	-0.163902	-0.0863848	3.04369	-0.0849409	0.00678817	3.98798	-0.513018	-0.190386	4.94927	-0.220821	-0.14376	3.34424	-0.0698719	-0.0449069	3.56701
0.0814992	-0.161888	2.94473	0.113073	0.0258314	3.63747	-0.501738	0.259348	4.67464	0.0235985	0.123441	3.32998	-0.0640978	-0.0759858	4.79278	0.11712	-0.101629	3.45497	0.317994	0.112084	3.73923	-0.130967	-0.0914768	4.11088	-0.0924466	-0.136514	3.29985	-0.0354009	-0.0283024	2.84565	-0.118651	-0.0911039	3.28207	-0.129375	0.0411914	4.37604	-0.545955	-0.246392	5.35456	-0.307157	-0.197603	3.66288	-0.0409378	-0.0361241	3.7573
0.0733207	-0.150228	3.16208	0.131351	-0.00609461	3.98418	-0.449777	0.243882	4.84597	0.0591783	0.0933538	3.50329	-0.0486064	-0.0694086	5.09735	0.128829	-0.112425	3.62219	0.14066	0.0891616	3.97079	-0.117565	-0.116268	4.43219	-0.075797	-0.148533	3.534	0.0131273	-0.0187248	3.01227	0.0394295	-0.0726539	3.4158	-0.142796	0.0598779	4.7214	-0.55535	-0.311619	5.78564	-0.231797	-0.211226	3.9123	-0.0446182	-0.051643	3.93454
0.0389007	-0.143501	3.44093	0.101483	-0.0724257	4.34784	-0.42199	0.211381	5.09721	0.0511253	0.0769492	3.76536	-0.0628325	-0.0988422	5.36187	0.0455571	-0.0677718	3.91239	0.0299947	0.0738315	4.34296	-0.117295	-0.105282	4.65796	-0.0640679	-0.160161	3.81817	0.0121556	-0.0287054	3.31851	0.0203383	-0.100695	3.63858	-0.121997	0.0454007	4.99326	-0.663517	-0.360776	6.26941	-0.239346	-0.177692	4.20727	-0.0120132	-0.0678948	4.18195
-0.0810526	-0.158328	3.73802	0.0189466	-0.119503	4.80796	-0.412357	0.190006	5.38985	0.0645775	0.0671296	4.03708	-0.0505588	-0.132617	5.62719	0.0818492	-0.0573526	4.17461	-0.0393156	0.00465992	4.73397	-0.118362	-0.119947	4.86081	-0.0864569	-0.178713	4.12658	0.00822576	-0.0397687	3.58835	-0.0164116	-0.150751	3.95495	-0.155204	0.0233852	5.37983	-0.750154	-0.388602	6.75556	-0.384574	-0.180324	4.55124	-0.00474127	-0.0831837	4.44362
-0.108711	-0.209059	4.03479	-0.0318409	-0.120842	5.16277	-0.39081	0.152408	5.67037	0.0609836	0.0830747	4.33681	-0.0360083	-0.145043	5.90975	0.134583	-0.101056	4.44091	0.146013	-0.00229993	4.97018	-0.106601	-0.114269	5.12251	-0.118767	-0.208535	4.46272	0.0132962	-0.0443706	3.89719	-0.00525052	-0.193344	4.27081	-0.191901	0.00994097	5.78023	-0.789653	-0.406417	7.16809	-0.430517	-0.210646	4.84938	-0.00217113	-0.11425	4.71223
-0.141864	-0.189988	4.33356	-0.142809	-0.133904	5.57285	-0.393641	0.107351	5.94306	-0.00141586	0.0358877	4.67025	-0.0256173	-0.169244	6.20765	0.0774696	-0.164262	4.81021	-0.00773266	-0.0531854	5.26917	-0.0990562	-0.132496	5.36211	-0.125448	-0.232491	4.78421	-0.0176488	-0.0363188	4.24	0.00615621	-0.251245	4.57347	-0.190053	-0.0326195	6.13032	-0.804619	-0.445164	7.51388	-0.526388	-0.239009	5.22643	-0.00706708	-0.137386	5.00267
-0.15568	-0.238245	4.61822	-0.133732	-0.165223	5.86719	-0.403094	0.0731669	6.21113	-0.0674185	0.0139376	5.00235	-0.0208254	-0.191556	6.51169	0.0371835	-0.242979	5.21166	-0.0512714	-0.0796094	5.58771	-0.0998253	-0.13562	5.59324	-0.138137	-0.255402	5.11458	-0.0538186	-0.0607325	4.5886	-0.00409572	-0.296361	4.87749	-0.202937	-0.0636092	6.49782	-0.799335	-0.466619	7.81306	-0.592242	-0.255793	5.48786	-0.0227904	-0.161698	5.29522
-0.172311	-0.221602	4.8984	-0.167068	-0.210693	6.20121	-0.421476	0.0490479	6.47323	-0.118807	-0.0422311	5.32872	-0.0117853	-0.228249	6.81892	-0.000590223	-0.295547	5.60109	-0.128848	-0.131595	5.93553	-0.0959551	-0.1558	5.85357	-0.161588	-0.274514	5.43358	-0.0696029	-0.0874583	4.9048	-0.0321322	-0.357148	5.2009	-0.232678	-0.0999573	6.87286	-0.770063	-0.475692	8.04921	-0.656033	-0.253739	5.78107	-0.0297928	-0.190692	5.58432
-0.209276	-0.263219	5.17797	-0.162611	-0.234437	6.44813	-0.432324	0.0287279	6.71517	-0.183015	-0.0772369	5.64084	-0.0136053	-0.239584	7.10882	-0.053796	-0.332033	5.98295	-0.113783	-0.131705	6.21387	-0.0986413	-0.159498	6.10325	-0.178496	-0.29141	5.73318	-0.0794756	-0.0869893	5.19935	-0.0529911	-0.407145	5.50743	-0.253927	-0.124412	7.21362	-0.718703	-0.500661	8.28177	-0.683598	-0.23564	6.01336	-0.036189	-0.20698	5.86356
-0.204488	-0.24863	5.42485	-0.171406	-0.236888	6.69557	-0.438338	0.000214532	6.93253	-0.243205	-0.119637	5.94819	-0.0184009	-0.264352	7.38117	-0.119815	-0.366448	6.31572	-0.168987	-0.148697	6.46433	-0.0903267	-0.174296	6.34691	-0.18112	-0.298002	6.00834	-0.098571	-0.0916341	5.48077	-0.0675798	-0.438543	5.78522	-0.26559	-0.151122	7.52261	-0.656437	-0.536076	8.50936	-0.675454	-0.226377	6.188	-0.0362303	-0.227129	6.11991
-0.213385	-0.302572	5.68085	-0.183716	-0.231185	6.93667	-0.431016	-0.0585768	7.1287	-0.275568	-0.144625	6.23251	-0.0244552	-0.27658	7.64848	-0.17975	-0.390079	6.61213	-0.138209	-0.137159	6.67041	-0.0922223	-0.174732	6.5931	-0.188134	-0.302044	6.26115	-0.103714	-0.101862	5.71527	-0.0769518	-0.483379	6.04191	-0.272185	-0.159932	7.79667	-0.592441	-0.557424	8.74242	-0.680522	-0.245621	6.42606	-0.0398548	-0.235016	6.36966
-0.211959	-0.267292	5.92061	-0.15502	-0.23138	7.15079	-0.433443	-0.0876797	7.32113	-0.289572	-0.167842	6.48435	-0.0194428	-0.294041	7.89269	-0.216477	-0.39436	6.88858	-0.138065	-0.131809	6.86389	-0.0920075	-0.184453	6.82814	-0.18822	-0.304746	6.49716	-0.0918656	-0.105249	5.91867	-0.0796348	-0.505772	6.28456	-0.26998	-0.175778	8.04638	-0.532139	-0.574796	8.94777	-0.636067	-0.273391	6.56268	-0.0435225	-0.247971	6.60746
-0.204849	-0.305952	6.15939	-0.135985	-0.248922	7.39967	-0.441114	-0.111325	7.51076	-0.295434	-0.19271	6.7002	-0.00938975	-0.298302	8.10671	-0.234096	-0.392541	7.13462	-0.105643	-0.0992115	7.03612	-0.0899035	-0.179501	7.04398	-0.183803	-0.301181	6.71272	-0.0906008	-0.114963	6.11776	-0.0713514	-0.536699	6.51324	-0.265157	-0.179638	8.26673	-0.466646	-0.598607	9.10805	-0.618637	-0.278088	6.77053	-0.0443593	-0.252693	6.82344
-0.20469	-0.260375	6.38572	-0.088317	-0.260502	7.59386	-0.437581	-0.121156	7.69545	-0.290279	-0.207097	6.89824	0.00180251	-0.306794	8.30379	-0.226199	-0.391683	7.35427	-0.0840632	-0.0878165	7.19795	-0.0813317	-0.185436	7.25406	-0.17352	-0.300113	6.91322	-0.0942642	-0.122675	6.30104	-0.0570989	-0.562025	6.72522	-0.248852	-0.187424	8.47252	-0.39478	-0.622808	9.22339	-0.569791	-0.267381	6.91434	-0.0436286	-0.252856	7.03054
-0.190441	-0.281082	6.60135	-0.0758454	-0.25982	7.83438	-0.430562	-0.141689	7.87537	-0.27267	-0.223285	7.08799	0.0160822	-0.307373	8.49078	-0.205167	-0.399788	7.55082	-0.0434037	-0.0638076	7.3313	-0.0724452	-0.182696	7.4479	-0.16407	-0.293635	7.10082	-0.0867363	-0.128093	6.47352	-0.0377714	-0.582766	6.92401	-0.229322	-0.186599	8.66048	-0.316753	-0.634507	9.31497	-0.535279	-0.26035	7.05256	-0.038158	-0.255195	7.22973
-0.180564	-0.225983	6.80033	-0.0352243	-0.248727	8.01475	-0.420002	-0.145967	8.05321	-0.256486	-0.241519	7.27839	0.0359445	-0.30899	8.66678	-0.172958	-0.395277	7.73474	-0.0152038	-0.0585208	7.452	-0.0630271	-0.184826	7.62815	-0.148804	-0.290564	7.27578	-0.0717447	-0.135549	6.63355	-0.0125391	-0.613614	7.1198	-0.206299	-0.189259	8.83667	-0.229579	-0.646776	9.38482	-0.491088	-0.269334	7.21325	-0.0282165	-0.254543	7.41866
-0.156209	-0.244198	6.99535	-0.0123748	-0.245145	8.23524	-0.404215	-0.15775	8.22822	-0.234312	-0.246026	7.47614	0.0542772	-0.307792	8.84017	-0.132446	-0.392694	7.90953	0.0336503	-0.0371504	7.57097	-0.0497319	-0.176334	7.80036	-0.135003	-0.287998	7.44365	-0.0614682	-0.140366	6.796	0.0111721	-0.626155	7.31376	-0.181137	-0.186217	9.00812	-0.139814	-0.669391	9.42033	-0.4363	-0.291423	7.32038	-0.0184358	-0.253295	7.60189
-0.140314	-0.197402	7.19044	0.0358207	-0.249779	8.41537	-0.386584	-0.151728	8.39989	-0.19324	-0.266516	7.63585	0.0726782	-0.30837	9.00428	-0.0920167	-0.380038	8.07162	0.077091	-0.0256556	7.69083	-0.0375073	-0.173425	7.9629	-0.118422	-0.283227	7.60177	-0.0482971	-0.148721	6.95446	0.0422848	-0.64995	7.50144	-0.153986	-0.182859	9.17484	-0.0535628	-0.681728	9.42036	-0.401919	-0.311225	7.49174	-0.00762656	-0.251119	7.78336
-0.104278	-0.212803	7.38488	0.0699616	-0.262843	8.62614	-0.363848	-0.147852	8.56448	-0.154367	-0.272258	7.7478	0.092023	-0.308199	9.16061	-0.0471891	-0.3801	8.22609	0.130625	-0.0101746	7.81884	-0.0250933	-0.163777	8.1084	-0.100605	-0.283323	7.75295	-0.0308713	-0.154984	7.10608	0.0719495	-0.658455	7.68441	-0.127224	-0.177514	9.33614	0.0204684	-0.681736	9.38701	-0.346691	-0.320307	7.60485	0.00784613	-0.251256	7.95931
-0.0819994	-0.170443	7.57863	0.121294	-0.263753	8.78587	-0.339567	-0.12893	8.72206	-0.118031	-0.295776	7.88561	0.111449	-0.306829	9.31274	-0.003204	-0.367528	8.37311	0.172031	0.00334622	7.94851	-0.0103126	-0.158595	8.24864	-0.0816581	-0.279926	7.89507	-0.01708	-0.157787	7.25518	0.104824	-0.661673	7.86123	-0.101877	-0.171523	9.49532	0.090487	-0.683472	9.35435	-0.321022	-0.317593	7.73035	0.0225492	-0.247436	8.13066
-0.0387064	-0.17583	7.76106	0.143262	-0.249595	8.98426	-0.307323	-0.112227	8.87028	-0.0866236	-0.2863	8.05241	0.130947	-0.307459	9.46256	0.0439853	-0.370059	8.51347	0.222453	0.0216191	8.07221	0.00390746	-0.149668	8.37915	-0.0613212	-0.280095	8.02498	-0.00273988	-0.164909	7.39985	0.139669	-0.668699	8.02711	-0.0787667	-0.164507	9.65035	0.152396	-0.694867	9.34695	-0.276864	-0.318322	7.85264	0.0391526	-0.246151	8.30145
-0.0115206	-0.138233	7.93417	0.191421	-0.241829	9.12739	-0.272401	-0.0882133	9.00495	-0.0418792	-0.300817	8.18415	0.150546	-0.30536	9.60272	0.0944976	-0.361353	8.64413	0.26293	0.0361305	8.18624	0.0218061	-0.14475	8.50079	-0.0386573	-0.281197	8.14217	0.0108173	-0.168105	7.53609	0.17576	-0.660181	8.18475	-0.0578391	-0.157559	9.797	0.206625	-0.703058	9.34915	-0.24103	-0.333904	7.95338	0.0555722	-0.240568	8.46155
0.0300517	-0.137494	8.10295	0.262041	-0.24891	9.22718	-0.231218	-0.0665259	9.12898	-0.00290008	-0.29419	8.30589	0.171942	-0.305108	9.73688	0.147807	-0.362395	8.76172	0.304732	0.0501963	8.3003	0.039469	-0.138723	8.61349	-0.0159387	-0.279491	8.24807	0.0247481	-0.17295	7.66815	0.216235	-0.663745	8.33153	-0.0375658	-0.149294	9.93766	0.252503	-0.700261	9.34326	-0.205389	-0.360105	8.07297	0.0761008	-0.239019	8.61606
0.0581719	-0.106181	8.26266	0.323321	-0.248179	9.30927	-0.18945	-0.0441688	9.24276	0.0442932	-0.294429	8.44057	0.193332	-0.299466	9.86694	0.201718	-0.352592	8.87268	0.344939	0.0686377	8.4069	0.0588897	-0.135568	8.71866	0.0105081	-0.28278	8.34117	0.0395154	-0.178318	7.79582	0.258812	-0.658836	8.46592	-0.0188528	-0.141183	10.071	0.287403	-0.703167	9.30656	-0.160702	-0.379444	8.15567	0.0959708	-0.232983	8.75611
0.0987449	-0.104003	8.41397	0.379067	-0.238632	9.42268	-0.144756	-0.0224449	9.34782	0.087848	-0.290856	8.56286	0.21725	-0.29943	9.99509	0.25706	-0.350643	8.97527	0.398993	0.0839342	8.51781	0.0789222	-0.133444	8.81454	0.0364789	-0.282743	8.42054	0.0546562	-0.178641	7.91536	0.307417	-0.658487	8.58647	-4.14356e-05	-0.133477	10.1945	0.321935	-0.707652	9.24781	-0.127593	-0.385523	8.25112	0.116697	-0.230837	8.89108
0.133025	-0.086064	8.56794	0.437667	-0.233702	9.49378	-0.0977689	-0.00645509	9.44226	0.133863	-0.286134	8.67174	0.240262	-0.293054	10.1149	0.311138	-0.340422	9.06913	0.438221	0.0971838	8.6228	0.0994175	-0.133009	8.90678	0.0641402	-0.285257	8.48743	0.0728813	-0.181137	8.02572	0.355954	-0.659924	8.69417	0.0187791	-0.125293	10.3064	0.357398	-0.703656	9.18327	-0.0875995	-0.38429	8.33053	0.139825	-0.228418	9.01293
0.178405	-0.0843972	8.72447	0.503714	-0.230808	9.5279	-0.0487757	0.0121809	9.52504	0.180905	-0.284222	8.77861	0.266282	-0.29337	10.229	0.369965	-0.335808	9.1525	0.489063	0.101684	8.72384	0.120521	-0.133467	8.98932	0.0923423	-0.289055	8.54369	0.0935157	-0.180813	8.12649	0.407607	-0.656168	8.78636	0.0372962	-0.11863	10.4062	0.393664	-0.69714	9.10746	-0.0516585	-0.38937	8.38153	0.164852	-0.227842	9.1222
0.223536	-0.0788816	8.86724	0.566745	-0.229591	9.56375	0.00148337	0.0235426	9.59748	0.225731	-0.273912	8.88149	0.291019	-0.286345	10.3299	0.425702	-0.331599	9.22908	0.532726	0.117383	8.81048	0.141293	-0.135617	9.05955	0.120764	-0.291303	8.58727	0.11381	-0.179428	8.21755	0.463409	-0.662289	8.86786	0.056669	-0.111328	10.4912	0.426012	-0.695987	9.01703	-0.00515537	-0.414885	8.43975	0.190483	-0.228816	9.21772
0.274589	-0.0800404	9.00792	0.63038	-0.229616	9.57267	0.053827	0.0367783	9.66169	0.273298	-0.273463	8.97169	0.318163	-0.287328	10.4212	0.484644	-0.332698	9.29928	0.584421	0.120188	8.89143	0.164306	-0.137985	9.12029	0.149185	-0.295799	8.62364	0.136044	-0.181671	8.29979	0.518034	-0.661153	8.93671	0.0769204	-0.106819	10.5638	0.453755	-0.69312	8.88762	0.0414803	-0.438005	8.46852	0.216405	-0.231296	9.30362
0.323732	-0.0831239	9.14344	0.694033	-0.225613	9.59002	0.109051	0.0413212	9.71871	0.318891	-0.267057	9.05693	0.344121	-0.280772	10.5014	0.541397	-0.334204	9.36097	0.62964	0.132893	8.95894	0.18668	-0.140657	9.17391	0.177071	-0.298636	8.65078	0.158046	-0.179632	8.37	0.577743	-0.664545	8.99434	0.0979807	-0.101988	10.6203	0.480316	-0.680551	8.72356	0.0886325	-0.450517	8.49558	0.245135	-0.23528	9.37978
0.376482	-0.0864757	9.26773	0.749697	-0.218411	9.57134	0.165246	0.0471507	9.76625	0.365852	-0.26643	9.13855	0.373125	-0.283761	10.57	0.597522	-0.335661	9.41337	0.681308	0.133142	9.02318	0.21035	-0.144104	9.21672	0.204855	-0.302513	8.67072	0.181388	-0.179299	8.42956	0.636576	-0.666396	9.04067	0.120041	-0.0995622	10.66	0.509292	-0.666364	8.5474	0.13433	-0.454233	8.50917	0.272999	-0.239525	9.43727
0.426613	-0.0980372	9.38157	0.809936	-0.210918	9.56129	0.223161	0.0446785	9.80547	0.412874	-0.265252	9.2111	0.401099	-0.279731	10.6216	0.652408	-0.340061	9.46123	0.728071	0.1455	9.0792	0.234601	-0.147343	9.2474	0.231611	-0.305417	8.68824	0.205193	-0.179578	8.48279	0.694839	-0.666218	9.07261	0.143069	-0.0967576	10.6848	0.542287	-0.660104	8.37352	0.184687	-0.459166	8.50927	0.303022	-0.245477	9.48081
0.479667	-0.104647	9.49563	0.864733	-0.213174	9.52108	0.281672	0.042849	9.83849	0.459979	-0.264	9.27678	0.421621	-0.282872	10.6698	0.707693	-0.34199	9.49973	0.779882	0.140463	9.13874	0.258982	-0.150169	9.26689	0.257466	-0.307324	8.69851	0.228421	-0.177581	8.52729	0.75401	-0.670977	9.09161	0.167659	-0.0966425	10.6918	0.572996	-0.652874	8.18712	0.236568	-0.469122	8.50426	0.331187	-0.24999	9.50644
0.537046	-0.124554	9.58484	0.916066	-0.211242	9.47747	0.34195	0.0353898	9.86494	0.508288	-0.268853	9.33308	0.431581	-0.259014	10.7188	0.760781	-0.348074	9.53233	0.827393	0.14823	9.18835	0.283962	-0.153736	9.2763	0.282331	-0.308475	8.70115	0.253018	-0.178776	8.56344	0.810216	-0.671372	9.10254	0.19286	-0.0969196	10.6823	0.602613	-0.638497	7.98301	0.288165	-0.481575	8.46918	0.36077	-0.256762	9.5177
0.595265	-0.134867	9.66121	0.964672	-0.197949	9.41164	0.40226	0.0283405	9.88205	0.556258	-0.269921	9.38012	0.482783	-0.245104	10.7362	0.814036	-0.350203	9.55594	0.87974	0.139369	9.2311	0.30902	-0.155618	9.27231	0.306323	-0.307677	8.6986	0.276955	-0.178477	8.59082	0.867359	-0.677251	9.09993	0.219174	-0.0987906	10.6596	0.627135	-0.625955	7.75756	0.340521	-0.498507	8.44166	0.389366	-0.26201	9.51422
0.657113	-0.157184	9.72973	1.0087	-0.187822	9.34117	0.462456	0.0185374	9.88905	0.606218	-0.279115	9.41821	0.521529	-0.273398	10.7054	0.865505	-0.355914	9.5704	0.925728	0.144406	9.25462	0.33487	-0.157981	9.25455	0.33	-0.307147	8.68712	0.300482	-0.178527	8.61253	0.920486	-0.680055	9.09005	0.245324	-0.101228	10.6232	0.652318	-0.614178	7.52855	0.391108	-0.506727	8.40071	0.417401	-0.26795	9.5018
0.716956	-0.166609	9.77717	1.05297	-0.18298	9.26051	0.522051	0.00877377	9.88291	0.655652	-0.283666	9.44833	0.548077	-0.294429	10.6833	0.914094	-0.356892	9.57509	0.971762	0.133465	9.26781	0.359332	-0.159482	9.22488	0.352437	-0.303475	8.66829	0.323946	-0.180587	8.62436	0.972796	-0.684679	9.07366	0.272014	-0.104624	10.5772	0.678239	-0.600057	7.31737	0.44139	-0.499813	8.34754	0.444439	-0.272468	9.48141
0.781425	-0.187417	9.81225	1.09362	-0.178762	9.1627	0.580963	-0.00164774	9.87058	0.706465	-0.292958	9.46539	0.57127	-0.285736	10.6698	0.961908	-0.361274	9.5692	1.01258	0.138556	9.2703	0.384326	-0.1606	9.18197	0.374102	-0.300103	8.64221	0.346316	-0.180907	8.62428	1.02269	-0.691694	9.05056	0.298373	-0.10904	10.5276	0.703704	-0.587201	7.11909	0.489972	-0.489835	8.29566	0.469912	-0.277295	9.45247
0.840441	-0.194074	9.83755	1.1344	-0.17058	9.05235	0.637841	-0.012682	9.84905	0.758075	-0.300225	9.47283	0.599761	-0.281158	10.6475	1.00767	-0.360539	9.55092	1.06012	0.124804	9.27127	0.408611	-0.160526	9.12615	0.394965	-0.294919	8.60747	0.368534	-0.182782	8.61564	1.0696	-0.695501	9.0223	0.324302	-0.113945	10.477	0.726219	-0.576745	6.9081	0.539616	-0.499028	8.23136	0.494151	-0.280186	9.41472
0.905784	-0.211949	9.85037	1.17017	-0.158287	8.93159	0.693212	-0.0225965	9.81677	0.808656	-0.308556	9.46864	0.622696	-0.282825	10.6016	1.05174	-0.363219	9.52469	1.10506	0.124488	9.26426	0.432342	-0.160914	9.06191	0.414411	-0.288377	8.56345	0.390686	-0.184621	8.59792	1.11546	-0.704264	8.98765	0.350221	-0.119152	10.4222	0.743769	-0.563427	6.68822	0.585401	-0.514445	8.16419	0.517	-0.283316	9.36528
0.965338	-0.214869	9.84626	1.20225	-0.143455	8.79855	0.746746	-0.0334632	9.77344	0.86031	-0.316759	9.45132	0.645889	-0.288714	10.5492	1.09341	-0.360902	9.48983	1.15438	0.111282	9.25288	0.455201	-0.15975	8.988	0.43393	-0.283372	8.51551	0.41193	-0.18438	8.56996	1.15672	-0.709112	8.94981	0.375411	-0.124647	10.363	0.758696	-0.545183	6.46631	0.629332	-0.513561	8.086	0.538802	-0.284021	9.30552
1.0293	-0.225862	9.83534	1.23466	-0.131332	8.64549	0.797744	-0.0426552	9.72199	0.910159	-0.323963	9.42605	0.668269	-0.289449	10.4896	1.13407	-0.361221	9.44173	1.19306	0.108147	9.23131	0.477567	-0.157982	8.90183	0.451145	-0.274823	8.45398	0.432814	-0.185978	8.52926	1.19705	-0.715817	8.90725	0.399975	-0.128771	10.2962	0.773615	-0.528405	6.25259	0.672386	-0.50304	7.99732	0.55867	-0.284735	9.23406
1.08696	-0.222423	9.81092	1.26291	-0.12523	8.47677	0.846762	-0.0523768	9.66134	0.959973	-0.331721	9.38983	0.687697	-0.290879	10.4145	1.17123	-0.357061	9.38322	1.23617	0.0896566	9.20225	0.499084	-0.155179	8.80465	0.46853	-0.268808	8.38533	0.452738	-0.185938	8.47956	1.23403	-0.720785	8.85622	0.423981	-0.13371	10.2225	0.790084	-0.516359	6.04255	0.715721	-0.497604	7.89649	0.577495	-0.283427	9.15257
1.14839	-0.227029	9.77023	1.2886	-0.118475	8.30125	0.892877	-0.0594096	9.58864	1.00754	-0.337879	9.33958	0.70783	-0.288906	10.3266	1.20756	-0.354406	9.31628	1.2739	0.0846004	9.15977	0.519536	-0.151823	8.70147	0.48391	-0.261471	8.30593	0.472019	-0.185456	8.42047	1.26899	-0.722326	8.79525	0.447465	-0.13636	10.1378	0.801338	-0.504278	5.82529	0.753952	-0.499108	7.79696	0.595085	-0.281706	9.05742
1.20367	-0.21975	9.71307	1.31184	-0.10185	8.11981	0.93795	-0.0666014	9.50545	1.05248	-0.342945	9.27818	0.72536	-0.288139	10.227	1.24074	-0.348088	9.23664	1.31559	0.0681313	9.11019	0.539183	-0.147526	8.59052	0.498295	-0.253239	8.21719	0.490833	-0.185799	8.35291	1.30378	-0.7244	8.72736	0.470406	-0.140047	10.0399	0.807572	-0.485306	5.58971	0.796892	-0.495787	7.68473	0.611224	-0.277946	8.95297
1.25901	-0.21638	9.64684	1.32944	-0.0858118	7.92433	0.980198	-0.0710394	9.41428	1.09492	-0.346751	9.20743	0.742718	-0.287055	10.1151	1.27251	-0.343896	9.14749	1.34904	0.0618839	9.05081	0.557563	-0.143073	8.46822	0.511475	-0.247675	8.11983	0.508179	-0.183545	8.27284	1.33545	-0.720534	8.65107	0.492317	-0.140621	9.92842	0.809487	-0.466151	5.3327	0.835239	-0.496052	7.56148	0.626	-0.273854	8.83814
1.30824	-0.205511	9.56783	1.34142	-0.0767581	7.70544	1.02094	-0.0748216	9.3125	1.13324	-0.348399	9.11995	0.757526	-0.284516	9.98851	1.30098	-0.336032	9.04805	1.3848	0.047226	8.99006	0.574572	-0.137506	8.33515	0.52336	-0.239383	8.0125	0.525039	-0.182613	8.18356	1.3672	-0.71669	8.56201	0.513547	-0.142806	9.80743	0.810439	-0.449885	5.07343	0.870151	-0.499173	7.42923	0.639506	-0.268664	8.70796
1.35607	-0.195986	9.4786	1.35358	-0.0668224	7.46988	1.05869	-0.0773747	9.19942	1.1676	-0.348963	9.02177	0.77267	-0.282007	9.85194	1.32755	-0.329246	8.93558	1.4152	0.0411058	8.92201	0.590655	-0.131751	8.19344	0.533921	-0.2334	7.8963	0.541128	-0.181202	8.08832	1.3962	-0.709009	8.46043	0.533497	-0.141812	9.67379	0.808795	-0.431763	4.82691	0.904579	-0.493102	7.28326	0.651951	-0.262722	8.56887
1.39781	-0.18315	9.37669	1.35577	-0.0561837	7.22867	1.09438	-0.0791371	9.07888	1.19776	-0.347272	8.91413	0.785377	-0.27537	9.70019	1.35133	-0.319314	8.81354	1.44461	0.0299104	8.84496	0.605031	-0.125605	8.04069	0.543633	-0.226993	7.77248	0.556211	-0.17838	7.98091	1.42406	-0.698708	8.34807	0.55308	-0.142659	9.52892	0.805365	-0.412852	4.57635	0.937483	-0.476657	7.12993	0.662304	-0.256246	8.41688
1.43641	-0.171295	9.25755	1.36015	-0.0453678	6.98858	1.12767	-0.0801525	8.94736	1.22356	-0.343495	8.79232	0.79721	-0.271687	9.53801	1.37227	-0.311377	8.68042	1.46725	0.0268031	8.75907	0.618086	-0.118835	7.87696	0.551464	-0.219499	7.63812	0.570499	-0.177094	7.86257	1.44996	-0.687729	8.22574	0.570927	-0.140179	9.36803	0.793891	-0.395375	4.30876	0.970453	-0.468191	6.974	0.671429	-0.248569	8.25272
1.46955	-0.159092	9.13086	1.35315	-0.0312471	6.73103	1.15904	-0.0796836	8.80697	1.2444	-0.337524	8.65643	0.806464	-0.262902	9.36152	1.38984	-0.300243	8.53401	1.49525	0.018975	8.6628	0.629184	-0.111581	7.70201	0.5592	-0.214142	7.49641	0.583742	-0.174099	7.73593	1.4714	-0.671973	8.09193	0.588135	-0.140289	9.19645	0.776123	-0.37591	4.02304	0.996693	-0.476646	6.80245	0.678414	-0.241294	8.07731
1.49771	-0.145522	8.9917	1.34009	-0.0143198	6.45871	1.18796	-0.0797388	8.65756	1.26171	-0.328819	8.50843	0.815343	-0.257884	9.17349	1.4049	-0.292135	8.37836	1.51732	0.0153515	8.55416	0.638625	-0.103871	7.51453	0.564884	-0.206564	7.34308	0.596229	-0.1715	7.59982	1.492	-0.656179	7.94605	0.60322	-0.136125	9.0071	0.753773	-0.352489	3.73843	1.02159	-0.47464	6.61557	0.684493	-0.232373	7.89163
1.52301	-0.132905	8.83673	1.32145	-0.00629718	6.16579	1.21446	-0.0777207	8.49821	1.27415	-0.319246	8.35116	0.821601	-0.245939	8.96913	1.41617	-0.279826	8.21277	1.54087	0.00830028	8.43786	0.645862	-0.0966911	7.31409	0.570044	-0.200141	7.18219	0.607642	-0.169428	7.45439	1.50732	-0.637309	7.78612	0.617368	-0.135167	8.80573	0.726592	-0.328092	3.45618	1.04211	-0.457794	6.42209	0.688552	-0.22502	7.69368
1.54182	-0.119579	8.67228	1.28608	-0.00364275	5.85494	1.23805	-0.0767268	8.32623	1.28395	-0.305725	8.18005	0.82693	-0.239382	8.75111	1.42404	-0.270256	8.03509	1.55775	0.00659166	8.31166	0.650886	-0.0882987	7.10215	0.573496	-0.192935	7.01238	0.61774	-0.165525	7.29592	1.51981	-0.617189	7.61693	0.62895	-0.129418	8.58704	0.693369	-0.307218	3.17783	1.05924	-0.444904	6.21831	0.690892	-0.215701	7.48241
1.55854	-0.10909	8.49453	1.25399	0.00758477	5.54202	1.25868	-0.0739054	8.14338	1.28861	-0.293359	7.99498	0.829572	-0.225302	8.51504	1.42846	-0.256605	7.84609	1.57574	0.00258964	8.18655	0.653702	-0.0804483	6.87695	0.57615	-0.185143	6.83327	0.626762	-0.162691	7.12744	1.52674	-0.596418	7.43488	0.639645	-0.127269	8.35427	0.649447	-0.285524	2.89974	1.07251	-0.44027	6.00689	0.691879	-0.20805	7.26056
1.56794	-0.0965224	8.30333	1.21279	0.0212477	5.21261	1.27638	-0.0724284	7.95163	1.29147	-0.277694	7.80081	0.830636	-0.216898	8.26341	1.42879	-0.246333	7.64577	1.58749	0.000824759	8.05485	0.653763	-0.0715472	6.63711	0.577138	-0.177619	6.6447	0.633681	-0.158293	6.94705	1.5269	-0.571606	7.24089	0.647663	-0.119861	8.10324	0.600147	-0.25649	2.63015	1.08263	-0.433114	5.78988	0.691157	-0.197781	7.02647
1.57775	-0.0874285	8.11015	1.15743	0.0287324	4.87167	1.29045	-0.0687934	7.75066	1.29059	-0.263362	7.59664	0.828254	-0.201286	7.99041	1.42488	-0.231125	7.43133	1.60359	-0.00196496	7.91161	0.650594	-0.0631305	6.38512	0.576635	-0.168711	6.44596	0.638986	-0.152951	6.7566	1.52319	-0.547761	7.03392	0.65404	-0.116745	7.83537	0.535534	-0.233376	2.38091	1.09076	-0.417909	5.55785	0.689456	-0.189584	6.77727
1.58029	-0.0767383	7.90568	1.08794	0.0324503	4.51605	1.30138	-0.0670309	7.53892	1.28648	-0.2455	7.38	0.824054	-0.191661	7.69942	1.41644	-0.21936	7.20389	1.61392	-0.00392014	7.7537	0.644924	-0.0535075	6.11733	0.573957	-0.160217	6.23465	0.642395	-0.148293	6.55479	1.51258	-0.521021	6.81556	0.656631	-0.108521	7.55109	0.456763	-0.215605	2.14539	1.08712	-0.408295	5.31976	0.685336	-0.179076	6.51346
1.58407	-0.0686062	7.68824	0.99417	0.0360244	4.14151	1.3089	-0.0632826	7.31529	1.2797	-0.229378	7.15263	0.815806	-0.174723	7.38684	1.40387	-0.203008	6.96162	1.6254	-0.00678619	7.58535	0.635461	-0.0438322	5.82753	0.569268	-0.150483	6.01418	0.643737	-0.141215	6.33774	1.4975	-0.493554	6.58388	0.65733	-0.103354	7.25303	0.37923	-0.201706	1.97064	1.07645	-0.397257	5.06445	0.679716	-0.169759	6.23729
1.58281	-0.061271	7.46314	0.893028	0.0340087	3.81341	1.31327	-0.0608685	7.08149	1.26895	-0.211564	6.91294	0.805329	-0.163399	7.05454	1.38622	-0.189849	6.70368	1.62753	-0.00894143	7.40689	0.622956	-0.0331332	5.52092	0.561796	-0.141022	5.78193	0.643102	-0.134155	6.10655	1.47607	-0.464959	6.33903	0.654602	-0.0937822	6.93334	0.328397	-0.187014	1.87141	1.06084	-0.372697	4.79029	0.670455	-0.159234	5.94379
1.58172	-0.054928	7.23537	0.823462	0.030083	3.56963	1.31404	-0.0574921	6.83699	1.25605	-0.194515	6.66127	0.789006	-0.144981	6.69559	1.36377	-0.17182	6.43181	1.63271	-0.0090472	7.22195	0.604916	-0.0226393	5.19639	0.551338	-0.130028	5.53535	0.639959	-0.126368	5.86272	1.44911	-0.432636	6.08189	0.649172	-0.087675	6.59523	0.297523	-0.167832	1.77723	1.04254	-0.34914	4.4973	0.659127	-0.149537	5.63595
1.57586	-0.0491538	6.99568	0.771544	0.0304917	3.28516	1.31031	-0.0555167	6.5794	1.23797	-0.177519	6.39814	0.766988	-0.130537	6.30933	1.33514	-0.155363	6.14219	1.62991	-0.00946703	7.02734	0.58151	-0.0102738	4.84763	0.538103	-0.118656	5.27767	0.634316	-0.116852	5.6059	1.41787	-0.401019	5.813	0.640105	-0.0774826	6.24192	0.281703	-0.150537	1.65887	1.01625	-0.330494	4.19491	0.643499	-0.139195	5.3122
1.56972	-0.0433582	6.74068	0.72404	0.0294463	2.95963	1.30189	-0.052174	6.31114	1.21871	-0.159545	6.11901	0.734341	-0.108791	5.88004	1.30174	-0.135458	5.83466	1.6294	-0.00892966	6.822	0.551066	0.00196491	4.46915	0.521289	-0.107498	5.00715	0.625944	-0.108954	5.33502	1.37825	-0.366237	5.52804	0.627642	-0.0700648	5.87474	0.270651	-0.137751	1.53762	0.979509	-0.309766	3.88225	0.625281	-0.12879	4.97997
1.55787	-0.0392569	6.47581	0.673143	0.0307733	2.6148	1.28913	-0.0509189	6.03054	1.19376	-0.144453	5.82266	0.688772	-0.0868346	5.38881	1.26003	-0.117541	5.50828	1.61849	-0.0111435	6.60199	0.51164	0.015118	4.06278	0.499718	-0.0938198	4.72116	0.613686	-0.0988929	5.04733	1.3339	-0.330289	5.22573	0.610512	-0.0603949	5.48532	0.258411	-0.129772	1.44331	0.928562	-0.277597	3.55575	0.602532	-0.118532	4.63343
1.54531	-0.0347247	6.20937	0.60126	0.024335	2.31726	1.27124	-0.0487065	5.73769	1.16522	-0.12572	5.51218	0.632861	-0.0552798	4.84329	1.21259	-0.0972015	5.16235	1.60983	-0.0104603	6.36661	0.459988	0.027322	3.63336	0.472492	-0.081075	4.41919	0.597941	-0.0879784	4.74332	1.28019	-0.292375	4.90589	0.589738	-0.0526377	5.07821	0.247917	-0.128057	1.36587	0.862385	-0.238261	3.21501	0.574665	-0.106445	4.26768
1.52643	-0.0319602	5.92845	0.509865	0.00801726	2.04494	1.2491	-0.0476975	5.43046	1.13148	-0.113003	5.19904	0.565586	-0.0223827	4.29357	1.15523	-0.0785761	4.79399	1.59037	-0.0107928	6.10882	0.40015	0.0348766	3.19032	0.44075	-0.0654939	4.10279	0.578002	-0.077444	4.42136	1.21905	-0.252409	4.56987	0.562131	-0.0429533	4.65737	0.238434	-0.12868	1.28068	0.76315	-0.195647	2.84773	0.538081	-0.0968602	3.87455
1.50378	-0.0260349	5.63006	0.441478	0.0102827	1.76552	1.22109	-0.0451748	5.10832	1.09129	-0.0960059	4.87648	0.472509	0.00200555	3.75883	1.08953	-0.0564714	4.39941	1.57263	-0.00896592	5.82553	0.34057	0.0238868	2.76412	0.402815	-0.0488652	3.76808	0.552503	-0.0643043	4.07914	1.15147	-0.213251	4.21323	0.530494	-0.0357727	4.21834	0.234024	-0.12678	1.16995	0.614537	-0.151316	2.51404	0.490151	-0.0876626	3.45893
1.47452	-0.0235135	5.31964	0.388843	-0.00195858	1.53505	1.18911	-0.0440166	4.7715	1.04873	-0.0836302	4.53372	0.384303	-0.0137957	3.29379	0.999384	-0.0313654	3.962	1.54225	-0.00881455	5.51296	0.294926	-0.00654472	2.418	0.356943	-0.0381174	3.42108	0.519732	-0.051979	3.70691	1.07344	-0.169231	3.83208	0.492794	-0.0274955	3.76929	0.231197	-0.117802	1.05752	0.488653	-0.145977	2.23691	0.43338	-0.0788193	3.03612
1.43904	-0.0170821	4.99933	0.321148	-0.0116447	1.3656	1.15164	-0.0425712	4.41826	0.998346	-0.0720618	4.17151	0.337422	-0.0250364	3.02169	0.875929	-0.00394432	3.46938	1.51087	-0.00890514	5.19806	0.239233	-0.0117981	2.19246	0.306146	-0.029153	3.072	0.477296	-0.0423251	3.31294	0.986823	-0.130027	3.43775	0.452007	-0.0198124	3.32609	0.225579	-0.114429	0.963548	0.412596	-0.152203	2.0096	0.368372	-0.0623433	2.61903
1.39728	-0.0189956	4.66359	0.261476	-0.00120171	1.20749	1.10951	-0.0411247	4.05296	0.94354	-0.0645866	3.79933	0.291871	-4.35969e-05	2.84291	0.711895	0.0206645	2.93062	1.46144	-0.00828916	4.88649	0.186775	0.0149541	2.02922	0.258893	-0.0223889	2.72551	0.431609	-0.025697	2.91625	0.885362	-0.0858669	3.03145	0.409881	-0.0134996	2.90452	0.226002	-0.111824	0.891025	0.34696	-0.109762	1.89926	0.302251	-0.0507199	2.25473
1.34556	-0.0170979	4.3164	0.246021	0.0042033	1.02287	1.05904	-0.039049	3.66951	0.878956	-0.0549398	3.41567	0.268315	0.018625	2.61228	0.532612	0.0396329	2.41674	1.40833	-0.0078055	4.54872	0.163623	0.0370479	1.85018	0.210593	-0.0156888	2.39129	0.370624	-0.0138159	2.49874	0.778247	-0.039462	2.60956	0.361493	-0.0131309	2.51176	0.224473	-0.105894	0.824647	0.311412	-0.0588018	1.77945	0.237715	-0.0424669	2.00675
1.28174	-0.0173111	3.95134	0.225771	-0.00504484	0.860291	0.997326	-0.0394879	3.25737	0.810572	-0.0434594	3.01872	0.264444	0.0255295	2.34437	0.38078	0.0413998	2.05756	1.33848	-0.00896956	4.15758	0.155952	0.0479865	1.66193	0.162936	-0.0118154	2.09241	0.304683	-0.0166174	2.07948	0.659212	0.0071112	2.19202	0.306452	-0.00582928	2.13446	0.214827	-0.100804	0.749905	0.330448	-0.0570615	1.55143	0.192935	-0.0393252	1.86043
1.19899	-0.0155281	3.55891	0.213815	-0.00973662	0.731704	0.917623	-0.0435711	2.81911	0.729551	-0.0341562	2.63487	0.260113	0.0206131	2.11474	0.24756	0.0507349	1.90945	1.25904	-0.0124593	3.73328	0.146347	0.0470367	1.49054	0.130863	-0.0160478	1.85298	0.245658	-0.0137967	1.79469	0.527777	0.0382832	1.82961	0.250585	0.0042024	1.77214	0.205785	-0.0973839	0.67577	0.329212	-0.0563602	1.37161	0.16463	-0.0291368	1.72855
1.10194	-0.0188932	3.14489	0.194083	-0.0127049	0.634443	0.827524	-0.0565866	2.37976	0.633725	-0.0257954	2.32067	0.239597	0.0206346	1.94292	0.192347	0.0695736	1.78219	1.15118	-0.0184199	3.29139	0.139485	0.0486607	1.33657	0.0999603	-0.0158019	1.65858	0.187694	-0.00416838	1.60567	0.384663	0.0103987	1.54544	0.19872	0.00740756	1.46714	0.197762	-0.0934192	0.612317	0.302135	-0.0518499	1.21286	0.162968	-0.0195437	1.52229
0.976537	-0.01586	2.7078	0.182978	-0.0153152	0.549519	0.72768	-0.0693112	1.96938	0.543898	-0.0223083	2.11078	0.213493	0.0221361	1.79678	0.232702	0.0620172	1.53179	1.02679	-0.0276687	2.8287	0.125446	0.0529101	1.20581	0.0767737	-0.0109157	1.48843	0.160324	0.00131298	1.43137	0.295287	-0.0270189	1.32007	0.159927	0.00570466	1.23798	0.191501	-0.0911278	0.570925	0.28895	-0.0506898	1.08539	0.166872	-0.0176494	1.27764
0.821109	-0.0607026	2.26451	0.173321	-0.0162802	0.468622	0.607674	-0.0699891	1.62223	0.468445	-0.0132379	1.95202	0.193599	0.0289196	1.62227	0.260756	0.0382114	1.25118	0.878587	-0.0337323	2.34156	0.117161	0.0557222	1.07808	0.0639172	-0.00938452	1.32546	0.148077	0.00921908	1.24585	0.224222	-0.00900974	1.1786	0.12815	0.00141181	1.09392	0.18403	-0.090571	0.540004	0.272029	-0.0489576	0.973984	0.160602	-0.0178119	1.08236
0.665475	-0.154396	1.90835	0.159264	-0.0188508	0.398186	0.476683	-0.0584118	1.37314	0.423525	-0.000712188	1.76259	0.185733	0.0308441	1.40823	0.256142	0.0342623	1.07303	0.730117	-0.0366483	1.92084	0.119339	0.0519018	0.942636	0.0550732	-0.0121476	1.16575	0.142792	0.0110957	1.06325	0.19304	0.0258014	1.0329	0.101053	0.0118741	1.00549	0.18001	-0.0913097	0.503674	0.255408	-0.0431198	0.854952	0.145603	-0.0188413	0.960013
0.545647	-0.162125	1.72283	0.149896	-0.0220875	0.34642	0.392024	-0.0398079	1.20408	0.404998	0.00286943	1.51678	0.18024	0.0355359	1.17833	0.237566	0.0237123	0.967781	0.596072	-0.00871054	1.69012	0.119224	0.0451618	0.810568	0.0463224	-0.0145538	1.01146	0.130563	0.00961363	0.924127	0.180679	0.0477896	0.858677	0.0873607	0.020421	0.897674	0.173231	-0.0895754	0.452909	0.243072	-0.035016	0.754094	0.128505	-0.0164571	0.859464
0.422672	-0.0913949	1.59308	0.135358	-0.0263448	0.308613	0.334631	-0.018446	1.06145	0.389312	-0.000546117	1.26721	0.171137	0.0355016	0.966519	0.205774	0.0208845	0.872404	0.471925	0.0294065	1.63899	0.113478	0.0414479	0.698476	0.0385993	-0.0136976	0.875523	0.112881	0.00895628	0.83157	0.18123	0.0471111	0.693484	0.0854929	0.0248803	0.761455	0.169317	-0.0859096	0.407102	0.234625	-0.029805	0.674623	0.112878	-0.0130758	0.75344
0.395472	-0.0298403	1.40126	0.121166	-0.0274172	0.263352	0.304033	0.0136194	0.930752	0.358392	-0.00540818	1.05448	0.154278	0.0375673	0.783211	0.173619	0.0147142	0.789924	0.3539	0.0517937	1.59657	0.104952	0.0395769	0.605245	0.034088	-0.0108399	0.744165	0.0967762	0.0131633	0.754684	0.170495	0.0434621	0.559401	0.0875126	0.0207072	0.618311	0.169613	-0.0841876	0.376407	0.238723	-0.0274216	0.604318	0.0994739	-0.00728778	0.650508
0.385399	0.00714333	1.16921	0.108383	-0.0320668	0.215422	0.293475	0.0250148	0.783432	0.318187	-0.00695963	0.861432	0.134339	0.0332235	0.628103	0.15171	0.0174577	0.710691	0.31726	0.0389199	1.40471	0.0978834	0.0363557	0.524484	0.0323235	-0.00454419	0.61682	0.0852757	0.0198164	0.674447	0.152549	0.041382	0.457688	0.0847038	0.0174635	0.490765	0.163242	-0.0844925	0.359757	0.235381	-0.0287816	0.532245	0.0894207	-0.00219138	0.553753
0.379523	0.00826399	0.947296	0.0962766	-0.0380065	0.178931	0.278172	0.0297514	0.639722	0.273994	-0.0075093	0.694474	0.111482	0.0294938	0.493668	0.136479	0.0150018	0.61078	0.306115	0.021522	1.11703	0.0908741	0.0306724	0.454308	0.0315949	0.000428133	0.500237	0.0764664	0.0248927	0.590783	0.142378	0.0344099	0.372754	0.0778217	0.0134777	0.390388	0.146406	-0.0845017	0.331554	0.235681	-0.032699	0.448779	0.0795826	0.00398427	0.456098
0.350574	-0.00385934	0.760147	0.0865713	-0.041361	0.147239	0.251935	0.0230717	0.51424	0.224548	-0.0045932	0.568666	0.0883118	0.0197818	0.377868	0.127604	0.0188478	0.502312	0.298451	-0.00212103	0.795959	0.083472	0.02397	0.386247	0.0316633	0.00525242	0.398618	0.0703615	0.0306377	0.499702	0.137498	0.0332668	0.297054	0.0667586	0.0116019	0.310591	0.125088	-0.0804103	0.283826	0.225901	-0.0287082	0.376175	0.0695649	0.00815021	0.365953
0.324926	-0.0145686	0.61114	0.0783663	-0.0464115	0.122607	0.215287	0.01538	0.408857	0.18353	-0.00670305	0.498034	0.0676094	0.0143798	0.271552	0.124109	0.0178982	0.399738	0.267719	-0.0152973	0.532784	0.0748305	0.0161972	0.320044	0.031921	0.00994912	0.312597	0.0676008	0.0306093	0.409365	0.135077	0.0327553	0.229909	0.0533184	0.00791139	0.245549	0.105997	-0.0759666	0.225166	0.206081	-0.0237997	0.307283	0.0589303	0.0113676	0.292427
0.295128	-0.0212234	0.479432	0.0765772	-0.0447303	0.111315	0.178891	0.00633036	0.319986	0.144261	-0.00157204	0.476143	0.051159	0.00490095	0.181697	0.119099	0.021397	0.306001	0.22658	-0.0283059	0.35596	0.0646527	0.0101794	0.258127	0.0344211	0.0125897	0.236176	0.065145	0.0294319	0.322901	0.133603	0.0361935	0.172411	0.0413463	0.00589728	0.187814	0.0882723	-0.0720593	0.170647	0.184778	-0.0248773	0.258123	0.0480262	0.0123271	0.231429
0.264472	-0.0224589	0.360823	0.0743275	-0.039233	0.104613	0.145646	-0.00118934	0.242115	0.125541	-0.000413258	0.439744	0.0368709	-0.000455449	0.113094	0.112698	0.0183695	0.2245	0.16771	-0.0260172	0.234647	0.0527655	0.0029281	0.191174	0.0348704	0.0142445	0.167714	0.0610427	0.0263217	0.247025	0.129298	0.0346328	0.123518	0.0318031	0.00260722	0.136535	0.0751635	-0.0706452	0.139048	0.165154	-0.0293125	0.216823	0.037902	0.0104384	0.18112
0.231438	-0.021436	0.254004	0.0737407	-0.037052	0.0950614	0.116842	-0.00697631	0.175743	0.123565	-0.00135412	0.354253	0.023261	-0.00931016	0.0572784	0.0985463	0.0177395	0.160442	0.118504	-0.0267016	0.117614	0.0393404	-0.00393742	0.120593	0.0290759	0.0122845	0.108331	0.0533708	0.0196877	0.18358	0.108164	0.0289713	0.0823198	0.0245436	0.00133972	0.0941928	0.0624821	-0.0692691	0.119276	0.147216	-0.0350871	0.167526	0.0296202	0.00758383	0.139534
0.192352	-0.0149785	0.15736	0.0714135	-0.0446975	0.0902209	0.0941771	-0.0107622	0.118778	0.0892252	-0.00972029	0.182075	0.00735611	-0.00701902	0.0132236	0.0784935	0.00914207	0.103625	0.0443891	-0.00509426	0.0281478	0.0214027	-0.0067169	0.0538438	0.0153816	0.00735623	0.0501416	0.0432328	0.0133553	0.120754	0.0567191	0.0137608	0.0348038	0.0176732	-0.00167192	0.0603733	0.0580038	-0.0676705	0.103724	0.127217	-0.037022	0.117749	0.0229236	0.00377216	0.102531
0.100934	-0.00700547	0.0643776	0.0693878	-0.0434552	0.0730771	0.0673049	-0.00950638	0.0698214	0.0443328	-0.0128078	0.039916	-0.000586321	-0.000312037	-0.00194107	0.0442181	0.0100252	0.0502201	-0.00127803	0.00194088	-0.00327665	0.00346277	-0.00149698	0.00683704	0.00163876	0.000649491	0.00518199	0.0277651	0.00510204	0.0578136	0.00797606	0.000662054	0.00458002	0.00853013	-0.00280034	0.0272813	0.0562035	-0.0659395	0.0826547	0.118637	-0.0324731	0.0768732	0.0159468	-4.11866e-05	0.0687268

## Sheet: Right Hind
X	Y	Z	X	Y	Z	X	Y	Z	X	Y	Z	X	Y	Z	X	Y	Z	X	Y	Z	X	Y	Z	X	Y	Z	X	Y	Z	X	Y	Z	X	Y	Z	X	Y	Z	X	Y	Z	X	Y	Z
-0.0147273	0.102991	0.391601	-0.0653112	0.12003	0.398928	-0.00180603	0.156552	0.682212	-0.00268469	0.0769255	0.239024	-0.13176	0.111711	1.08574	-0.0292549	0.0717293	0.209681	-0.255752	0.271236	1.3137	-0.109398	0.145039	1.21589	-0.0207056	0.09692	0.523063	-0.0149666	-1.28115e-05	0.131987	0.140652	0.0330957	0.292951	-0.0470843	0.0194601	0.273564	0.0396016	0.0683557	0.274791	0.0845444	0.016797	0.154075	-0.0651744	0.0871234	0.597754
-0.293336	0.305862	1.30158	-0.243782	0.236265	0.923521	-0.0286566	0.259123	1.0609	0.0063541	0.161793	0.470361	-0.247111	0.155758	1.88372	0.119836	0.0898124	0.215099	-0.814133	0.405266	2.86065	-0.199046	0.117064	1.85611	-0.162753	0.0959275	1.05797	-0.00953735	0.0229921	0.315622	0.110936	0.0406177	0.218551	-0.0113098	0.0418205	0.41644	0.043704	0.0776966	0.302185	0.0885238	0.0225534	0.173168	-0.213413	0.101638	1.35485
-0.296641	0.119453	1.15911	-0.874375	-0.0216331	2.72847	-0.231112	0.283037	1.48369	-0.320374	0.317077	1.25419	-0.36729	0.170948	2.83528	-0.133017	0.352657	1.31482	-0.832329	0.330838	3.61117	-0.285265	0.0692112	2.34476	-0.198082	0.025191	1.3216	-0.0910282	0.0753113	1.0285	0.118534	-0.0143518	0.327683	-0.0228707	0.125118	0.916713	-0.00760397	0.0794264	0.35899	0.024751	0.00868642	0.513744	-0.250741	0.0452692	1.73156
-0.128433	0.136587	0.772694	-1.12006	-0.286688	3.08246	-0.408568	0.222677	1.90296	-0.547134	0.266598	1.96667	-0.500585	-0.0140589	3.50088	-0.958583	0.459286	3.07725	-0.927059	-0.0506776	3.5657	-0.3045	-0.0639502	2.4152	-0.0428178	-0.0309551	1.03321	-0.227128	0.0601961	1.72726	-0.0338131	-0.125068	1.23672	-0.26146	0.190672	2.20643	0.0151229	0.108184	0.529044	-0.00431941	0.0707079	0.628695	-0.160094	-0.0045047	1.51695
-0.383401	0.247489	1.27538	-0.604864	-0.286182	1.83839	-0.625193	0.202447	2.37897	-0.509486	0.0764629	2.14087	-0.3159	-0.0600107	2.79337	-0.932587	0.00485082	3.31517	-0.241022	-0.300664	2.73244	-0.256557	-0.00724199	2.2799	0.0801316	0.00275679	1.22617	-0.21173	-0.00905627	1.77169	-0.33365	-0.0634776	2.0339	-0.480531	0.150988	2.92206	-0.318985	0.242343	2.25058	-0.0330752	0.0948389	0.807589	-0.0390327	-0.0263395	1.68891
-0.398263	0.276528	1.58236	0.00104427	-0.225532	1.73639	-0.788266	0.225358	2.7457	-0.273527	-0.102103	2.04053	-0.112503	-0.0900651	2.26038	-0.467279	-0.0567968	3.01287	0.26675	-0.275333	1.82768	-0.127698	-0.0617904	2.68365	0.148843	-0.0438675	1.45934	-0.103835	-0.0427679	1.49839	-0.425139	-0.0613253	1.58739	-0.390335	0.0255429	2.51694	-0.869621	0.0850268	3.08016	-0.613971	0.08807	1.96511	0.0687937	-0.0615129	2.02383
-0.455921	0.12326	1.84812	0.288246	-0.0651606	2.09858	-0.63168	0.186975	2.85154	-0.0289607	-0.0913191	1.9125	0.0536718	-0.0505225	2.36373	-0.0385919	-0.193631	2.88694	0.491818	0.0630613	1.7866	-0.011595	-0.0213056	2.73408	0.0270381	0.025244	1.76947	0.0434137	-0.00267759	1.4808	-0.390025	0.0118546	1.89644	-0.369593	-0.117816	2.70925	-0.645424	0.0984784	2.82838	-1.04947	-0.0104585	3.12896	0.107729	-0.0221808	1.94899
-0.096377	-0.0102743	1.90291	0.239391	0.0724054	2.51599	-0.404111	0.025232	3.22694	0.336016	-0.00365784	1.8485	0.185458	-0.0616421	2.74763	0.326448	0.0147092	2.69669	0.545744	0.44259	2.63411	-0.102349	0.0213784	2.89942	-0.190155	0.0534982	2.2819	0.083094	0.0357862	1.79376	-0.151451	0.0111636	2.24764	-0.240431	-0.139163	2.67749	-1.17211	0.171891	3.58232	-0.611915	-0.160825	2.52466	0.0185587	0.0271288	2.33297
0.239756	-0.0627959	1.89574	0.136671	0.0620259	2.78326	-0.245411	-0.0145693	3.37099	0.338157	0.0393477	2.14993	0.126025	-0.0338777	2.96976	0.487503	0.0165425	2.81519	0.551232	0.534953	2.8443	-0.166879	0.00757734	3.54747	-0.145913	-0.0157991	2.47422	0.012064	0.033085	2.11919	0.0950203	0.0674056	2.42018	-0.138907	-0.136024	2.50425	-0.475139	0.1489	3.42289	-0.0391782	0.0696761	2.05076	-0.0171272	0.0380605	2.72376
0.0556894	0.0200109	2.28352	0.0765753	-0.0140874	2.94503	-0.128002	-0.117219	3.12825	0.227065	0.0560142	2.48094	0.0195086	-0.0149935	3.33022	0.325608	0.185433	3.20722	0.73321	0.184729	2.55014	-0.149701	-0.0348694	3.88129	0.0378342	-0.0227617	2.41219	-0.00898583	0.0762915	2.32132	-0.152407	0.0653374	2.71064	-0.0176146	-0.00747709	2.64688	-0.013617	0.0932746	3.81485	0.317592	0.179859	2.33443	-0.0518955	0.0624158	2.98991
-0.0927409	0.0641992	2.60006	-0.0211233	-0.00803569	3.16167	0.0650787	0.0149013	3.38852	8.45269e-05	0.0756304	2.73787	0.0194615	-0.0061408	3.7978	0.00056276	0.0945142	3.52872	0.611445	0.118554	2.6077	-0.111905	-0.0643997	3.94643	0.0594178	-0.0144198	2.66847	-0.0226969	0.0818169	2.5275	-0.319497	0.0326281	3.09332	0.0836732	0.127362	2.97621	-0.386583	0.124599	4.27398	-0.024977	0.0396724	2.80551	-0.12571	0.0583088	3.31213
-0.045968	0.0380041	2.84281	-0.0951666	0.0211748	3.61528	-0.0463523	0.110633	3.86316	-0.0847808	0.145599	2.98762	-0.0211542	-0.023309	4.22946	-0.0962771	0.164987	3.79158	0.158119	0.273552	3.31863	-0.111567	-0.0326327	4.14849	0.0240549	0.00321814	2.9211	-0.0569728	0.0901162	2.80903	-0.198348	0.0497284	3.2196	0.177833	0.0848983	3.08013	-0.361169	0.1759	4.70881	-0.140329	-0.00501089	3.06409	-0.112216	0.0671531	3.54473
-0.0543851	0.0673707	3.11145	-0.100927	0.0457172	3.87522	-0.391131	0.229512	4.25484	0.0220961	0.202563	3.15192	-0.119517	-0.050481	4.51333	-0.0427448	0.139115	3.9358	-0.220826	0.281332	4.04536	-0.125128	-0.0359151	4.41862	-0.0342468	0.006147	3.15701	-0.0844428	0.0724596	3.07319	-0.104253	0.0226124	3.38587	0.182133	-0.0456657	3.19316	-0.327892	0.219494	4.91823	-0.145406	0.0378228	3.40349	-0.0739301	0.084313	3.75936
-0.146752	0.0830043	3.4134	-0.0954304	0.0539746	4.17188	-0.557403	0.165498	4.61186	0.0851962	0.1968	3.32559	-0.127043	-0.0553158	4.68792	0.0980379	0.176542	3.94575	0.00750898	0.246465	4.16012	-0.103308	-0.0638924	4.63382	-0.0694972	0.00187252	3.47158	-0.0504303	0.0444802	3.20193	-0.0773484	0.0253559	3.6062	-0.0182908	-0.0574563	3.73255	-0.355856	0.233192	5.17568	-0.424297	0.0504295	3.78859	-0.0858495	0.09942	3.98921
-0.18735	0.099032	3.69481	-0.0755024	0.0750924	4.55847	-0.467072	0.108784	4.82539	0.0780208	0.16926	3.625	-0.0642789	-0.0584874	4.92251	0.0493315	0.199961	4.11556	0.294655	0.253572	4.06096	-0.0857446	-0.0693514	4.86417	-0.059426	0.00395868	3.70767	-0.00880051	0.0598954	3.35612	-0.0781788	0.018098	3.86077	-0.224766	-0.0177007	4.36045	-0.336723	0.250629	5.58534	-0.412336	0.0218882	4.18462	-0.0806285	0.0916891	4.26715
-0.202023	0.0775313	3.96971	-0.0622594	0.137605	4.8443	-0.320761	0.101	5.00235	0.0171449	0.148645	3.98808	-0.038389	-0.0381035	5.16419	0.0353716	0.238154	4.46394	0.19721	0.25805	4.32165	-0.085267	-0.0861958	5.10939	-0.0761447	-0.00781616	4.01485	-0.00600808	0.0655409	3.61359	-0.0867102	-0.000158122	4.15076	-0.149059	-0.0483849	4.48904	-0.418151	0.252551	5.92334	-0.406552	0.0107482	4.50841	-0.0648054	0.0721867	4.52574
-0.220109	0.115109	4.25232	-0.0992955	0.157355	5.23958	-0.326336	0.116237	5.30031	0.010755	0.132383	4.33091	-0.050052	-0.069973	5.39805	0.00278356	0.220131	4.86038	0.0643269	0.221531	4.87937	-0.0746844	-0.0910254	5.38273	-0.111184	-0.0254107	4.35022	-0.0244125	0.039047	3.88633	-0.104227	-0.0273124	4.46381	-0.0598544	-0.063493	4.70318	-0.44365	0.262972	6.28352	-0.523524	0.0115306	4.92648	-0.0639293	0.0615113	4.77946
-0.228206	0.112912	4.5149	-0.118528	0.146375	5.5743	-0.357524	0.0733028	5.61805	-0.0311035	0.101453	4.67379	-0.0407606	-0.0933018	5.66498	-0.0305563	0.223232	5.2161	0.0215068	0.128444	5.32921	-0.0635679	-0.121848	5.6553	-0.138075	-0.0434534	4.67852	-0.028099	0.026455	4.12886	-0.146681	-0.058357	4.80092	-0.13011	-0.0628344	5.13315	-0.470021	0.277821	6.7511	-0.543063	0.0561953	5.3308	-0.0641521	0.0434492	5.07262
-0.213517	0.13024	4.77275	-0.155951	0.133633	5.9238	-0.350217	-0.0214979	5.90601	-0.115991	0.0458115	5.04876	-0.0391768	-0.129876	5.94864	-0.160872	0.162286	5.63396	0.0346808	0.0744233	5.6251	-0.0586877	-0.131415	5.95164	-0.167914	-0.060588	5.03332	-0.0256774	0.0213611	4.37339	-0.205919	-0.0971496	5.15592	-0.163465	-0.110336	5.43394	-0.581136	0.300948	7.19528	-0.640613	0.11649	5.6877	-0.066743	0.0222634	5.35493
-0.214899	0.127276	5.02124	-0.187115	0.11695	6.26951	-0.369151	-0.0525953	6.20865	-0.186934	0.0230009	5.40307	-0.0320901	-0.124448	6.20857	-0.219963	0.147449	6.05045	-0.0197035	0.0803499	5.93836	-0.0550355	-0.152702	6.23667	-0.199318	-0.0755023	5.38676	-0.036028	0.0111159	4.63157	-0.269931	-0.136606	5.50262	-0.150711	-0.145027	5.74376	-0.623979	0.328547	7.56824	-0.694734	0.0855067	6.00806	-0.0744844	0.00117602	5.63334
-0.210492	0.153687	5.26364	-0.180174	0.117572	6.53343	-0.405738	-0.0746334	6.52221	-0.244043	-0.0233152	5.71648	-0.0302937	-0.150688	6.45771	-0.307911	0.103153	6.42144	-0.0735746	0.0678608	6.24487	-0.0565585	-0.161594	6.51372	-0.228228	-0.0915934	5.72361	-0.0536114	-0.000835574	4.8893	-0.335584	-0.155554	5.8271	-0.166684	-0.160129	6.05622	-0.681205	0.358498	7.92677	-0.727142	0.0415942	6.27983	-0.0771371	-0.015848	5.89688
-0.208454	0.155858	5.49777	-0.19922	0.133383	6.831	-0.452707	-0.126467	6.83522	-0.276325	-0.0255498	5.99876	-0.024911	-0.154188	6.73124	-0.36745	0.118661	6.76049	-0.0910616	0.0303194	6.52896	-0.0690262	-0.177519	6.79565	-0.253448	-0.102713	6.05326	-0.067589	-0.00667059	5.13227	-0.37839	-0.179292	6.12511	-0.179801	-0.194292	6.34952	-0.713867	0.385302	8.23552	-0.724178	0.0411548	6.54373	-0.0741981	-0.0343861	6.13432
-0.194625	0.178422	5.72504	-0.176582	0.159482	7.05533	-0.486314	-0.176615	7.11564	-0.295258	-0.0563672	6.25603	-0.0256449	-0.178986	6.97684	-0.436937	0.103174	7.05378	-0.102035	0.0356443	6.7757	-0.0639963	-0.18108	7.05963	-0.273284	-0.110824	6.36193	-0.0731995	-0.0213611	5.35074	-0.40337	-0.198716	6.38999	-0.183321	-0.212638	6.63695	-0.737101	0.422975	8.54678	-0.681406	0.105362	6.73495	-0.0676976	-0.0498294	6.36786
-0.189003	0.192872	5.94661	-0.163473	0.187573	7.30457	-0.506238	-0.223003	7.38032	-0.298373	-0.0480822	6.49941	-0.0182969	-0.174378	7.19439	-0.468856	0.114272	7.30657	-0.0962058	0.0583134	6.99442	-0.0547084	-0.19239	7.29376	-0.285604	-0.115854	6.65156	-0.080934	-0.0322448	5.56312	-0.417818	-0.199206	6.62734	-0.188447	-0.228142	6.88862	-0.73535	0.450305	8.84008	-0.643713	0.144261	6.96564	-0.0581614	-0.0635235	6.58992
-0.174529	0.224171	6.15823	-0.16134	0.17792	7.57244	-0.525649	-0.240555	7.63586	-0.297363	-0.0644355	6.72133	-0.015109	-0.192737	7.40337	-0.479369	0.111777	7.52792	-0.0785604	0.112239	7.17537	-0.0461624	-0.195756	7.5176	-0.293405	-0.120875	6.92687	-0.0836922	-0.0392361	5.76291	-0.413057	-0.207563	6.83543	-0.187801	-0.238095	7.13937	-0.737173	0.478965	9.09833	-0.599898	0.133946	7.13905	-0.046889	-0.0772272	6.79663
-0.163426	0.239441	6.36385	-0.134456	0.158684	7.78394	-0.529829	-0.268151	7.86837	-0.273023	-0.0578448	6.92683	-0.00725274	-0.187618	7.61402	-0.473957	0.115886	7.7469	-0.049358	0.118494	7.33558	-0.0424222	-0.202483	7.73304	-0.296346	-0.120243	7.18822	-0.0798062	-0.0487428	5.94685	-0.395082	-0.209874	7.02558	-0.186297	-0.247967	7.38101	-0.715852	0.512044	9.31936	-0.577782	0.102107	7.36303	-0.0399794	-0.0888068	7.00537
-0.138897	0.262963	6.56547	-0.119669	0.159202	8.03565	-0.5206	-0.26602	8.08895	-0.247383	-0.0655744	7.11878	-0.00237812	-0.201619	7.80775	-0.461082	0.116556	7.94029	-0.0183398	0.153186	7.48413	-0.0336463	-0.19735	7.93715	-0.2942	-0.118078	7.43263	-0.0731508	-0.0564482	6.122	-0.374561	-0.203133	7.2009	-0.183664	-0.254043	7.60688	-0.630247	0.516869	9.4115	-0.539691	0.0826567	7.53632	-0.0404891	-0.0964224	7.21161
-0.123257	0.276528	6.77162	-0.070317	0.183929	8.2366	-0.509854	-0.281994	8.29288	-0.216443	-0.064353	7.30668	0.0122187	-0.192706	7.99752	-0.427107	0.124209	8.11715	0.0200772	0.145933	7.62425	-0.0228235	-0.198001	8.12452	-0.288352	-0.11831	7.65777	-0.0656546	-0.0642715	6.28224	-0.344005	-0.205607	7.36492	-0.172691	-0.254784	7.8148	-0.957614	0.556041	10.2719	-0.493023	0.0992514	7.70487	-0.0343383	-0.101729	7.41417
-0.0890967	0.296482	6.96324	-0.0541116	0.208977	8.43823	-0.486635	-0.265681	8.4874	-0.184711	-0.0663798	7.48795	0.0240646	-0.201476	8.17982	-0.399008	0.13334	8.27959	0.0667113	0.174671	7.75803	-0.00792406	-0.192715	8.30415	-0.276877	-0.113896	7.87002	-0.0560105	-0.070513	6.43634	-0.312227	-0.20469	7.51747	-0.159141	-0.260807	8.00202	-1.68324	0.754332	11.7288	-0.436103	0.137687	7.85322	-0.0227938	-0.10939	7.61667
-0.0596127	0.312148	7.15458	-0.042177	0.201597	8.59184	-0.459848	-0.276386	8.67185	-0.150414	-0.0651904	7.66758	0.0408738	-0.191688	8.36163	-0.355801	0.142362	8.43909	0.110542	0.168012	7.8947	0.00683907	-0.192097	8.46982	-0.263353	-0.113352	8.06433	-0.0452744	-0.0773347	6.59201	-0.277293	-0.201865	7.66073	-0.139359	-0.256674	8.18142	-0.973835	0.520181	10.2014	-0.37498	0.145626	7.97337	-0.0138395	-0.116668	7.81818
-0.0213332	0.331096	7.33421	0.0515162	0.193902	8.64972	-0.419682	-0.250301	8.84599	-0.115869	-0.0649124	7.84019	0.0546426	-0.197962	8.53601	-0.313967	0.150948	8.59451	0.167437	0.199325	8.01977	0.0240781	-0.18536	8.6266	-0.244396	-0.110827	8.23859	-0.0336706	-0.0827313	6.74078	-0.241735	-0.197342	7.79633	-0.119589	-0.256504	8.34867	-0.326778	0.568474	9.70568	-0.339319	0.114798	8.11675	-0.00530464	-0.120437	8.0196
0.0136705	0.346249	7.50359	0.0965877	0.18188	8.83379	-0.379557	-0.251235	9.00971	-0.0798463	-0.0643585	8.00635	0.0733917	-0.1893	8.70648	-0.266811	0.162522	8.7387	0.207893	0.196215	8.14516	0.045188	-0.18511	8.77401	-0.222578	-0.107877	8.39084	-0.0209486	-0.0861817	6.87849	-0.203465	-0.192191	7.92554	-0.0974727	-0.251269	8.50876	-0.423604	0.617903	10.2435	-0.288654	0.0878104	8.20785	0.0064625	-0.123689	8.21768
0.0501948	0.365209	7.66557	0.133578	0.192653	9.01266	-0.328134	-0.219852	9.16155	-0.0411467	-0.0597396	8.16681	0.0907258	-0.196213	8.87152	-0.21921	0.171132	8.86964	0.256349	0.229565	8.26929	0.0700245	-0.179213	8.91494	-0.198382	-0.109211	8.52151	-0.00747623	-0.0909292	7.00992	-0.163132	-0.187656	8.04354	-0.0755753	-0.244771	8.65724	-0.350686	0.608164	10.251	-0.242502	0.104314	8.31005	0.017998	-0.125473	8.41178
0.083038	0.383057	7.82182	0.187703	0.203362	9.15639	-0.283063	-0.213988	9.29958	-0.00264651	-0.0546661	8.32366	0.110277	-0.188143	9.0319	-0.165238	0.181832	8.98687	0.290785	0.237197	8.38651	0.0925124	-0.178602	9.04886	-0.171092	-0.106973	8.62952	0.00709221	-0.0933006	7.13759	-0.122734	-0.182797	8.15035	-0.053818	-0.240384	8.79612	-0.224169	0.631034	10.3892	-0.177761	0.124344	8.37752	0.0307986	-0.125249	8.59766
0.118269	0.398537	7.96544	0.237906	0.20253	9.24699	-0.22644	-0.180157	9.42679	0.0385852	-0.0462395	8.47352	0.129077	-0.193401	9.18471	-0.112706	0.189054	9.09675	0.344843	0.266896	8.49123	0.116312	-0.174402	9.17756	-0.141781	-0.108983	8.71277	0.0210738	-0.0975295	7.25626	-0.0799279	-0.183509	8.24281	-0.0311428	-0.233825	8.93008	-0.193436	0.639475	10.5111	-0.131964	0.127437	8.46148	0.0469432	-0.124114	8.77328
0.15252	0.410265	8.1062	0.289024	0.210269	9.29561	-0.172807	-0.170217	9.53878	0.0787306	-0.038969	8.61771	0.15165	-0.186117	9.33161	-0.0577331	0.195193	9.19614	0.387664	0.277298	8.59218	0.141052	-0.174514	9.29921	-0.110588	-0.112019	8.77545	0.0373973	-0.0990632	7.37154	-0.0353275	-0.183595	8.31968	-0.00874054	-0.230244	9.05303	-0.149327	0.641099	10.4637	-0.0865365	0.115859	8.52625	0.0655265	-0.121488	8.93762
0.192616	0.419157	8.23776	0.34723	0.197675	9.39819	-0.110583	-0.138282	9.63823	0.121376	-0.0299737	8.75255	0.171697	-0.191232	9.47325	-0.00240649	0.204618	9.28421	0.438331	0.302904	8.68037	0.166254	-0.172269	9.41019	-0.0782187	-0.116408	8.82032	0.0551987	-0.101814	7.48118	0.00862198	-0.185781	8.39121	0.0138658	-0.22765	9.16957	-0.0586146	0.651985	10.5603	-0.0373126	0.0992736	8.56952	0.0848595	-0.120621	9.08646
0.236298	0.426252	8.35854	0.398683	0.184725	9.46034	-0.0547924	-0.127493	9.72854	0.164819	-0.0231662	8.8779	0.1956	-0.184272	9.6086	0.0551291	0.206553	9.35898	0.485608	0.313135	8.75545	0.190273	-0.173765	9.51263	-0.0455049	-0.123156	8.84834	0.0722464	-0.103576	7.58042	0.0537895	-0.19572	8.45473	0.037139	-0.225417	9.27928	0.0302462	0.661321	10.6403	0.00346324	0.0988789	8.61225	0.10692	-0.117557	9.22309
0.289556	0.430904	8.46338	0.457895	0.185808	9.50206	0.00835383	-0.10011	9.80994	0.210922	-0.0160351	8.99276	0.218462	-0.188846	9.73406	0.109531	0.21564	9.42823	0.53675	0.323231	8.82615	0.216449	-0.173881	9.60559	-0.011726	-0.128397	8.86452	0.0901717	-0.104043	7.67381	0.099592	-0.203033	8.51052	0.0607884	-0.22482	9.38345	0.0450201	0.655709	10.6066	0.0687292	0.108796	8.61336	0.130554	-0.117233	9.34509
0.339796	0.434332	8.5601	0.522178	0.188674	9.5207	0.0662323	-0.0887328	9.88199	0.256753	-0.0110018	9.09901	0.24406	-0.182278	9.84958	0.164899	0.21817	9.48055	0.584348	0.33435	8.8833	0.24226	-0.176974	9.6855	0.0219642	-0.135268	8.86789	0.108898	-0.106671	7.76317	0.143277	-0.214624	8.55985	0.084134	-0.225323	9.48152	0.129191	0.651876	10.6061	0.113842	0.120298	8.62488	0.157862	-0.117036	9.45234
0.39602	0.43432	8.65154	0.575705	0.189829	9.49406	0.128829	-0.0702291	9.9478	0.304187	-0.00767521	9.19446	0.268045	-0.186382	9.95308	0.221532	0.224874	9.52166	0.632307	0.337603	8.9347	0.269097	-0.181465	9.75726	0.0557886	-0.141562	8.85969	0.129052	-0.106328	7.85206	0.188591	-0.230877	8.60447	0.107498	-0.224274	9.57131	0.170388	0.667446	10.6365	0.182997	0.105569	8.6045	0.187138	-0.118318	9.54279
0.447881	0.434741	8.72834	0.636287	0.179033	9.47803	0.18835	-0.0641778	10.0081	0.352224	-0.0062346	9.28173	0.294854	-0.18139	10.0472	0.276279	0.22577	9.55418	0.683704	0.348046	8.97771	0.296658	-0.186379	9.82235	0.0882411	-0.148686	8.84304	0.149011	-0.109667	7.93396	0.233062	-0.24154	8.64118	0.131176	-0.228011	9.65153	0.248983	0.66438	10.6287	0.227204	0.093609	8.5888	0.217949	-0.121484	9.61875
0.503514	0.430226	8.79579	0.684526	0.165337	9.44047	0.249429	-0.0543894	10.0646	0.401311	-0.00785116	9.35998	0.321441	-0.187084	10.1313	0.331248	0.230896	9.5815	0.733689	0.343284	9.01335	0.324235	-0.193128	9.87795	0.119512	-0.15454	8.82136	0.170384	-0.110855	8.00505	0.276579	-0.254728	8.67125	0.155953	-0.227868	9.72393	0.293735	0.66624	10.6161	0.284305	0.0918229	8.54096	0.251252	-0.125028	9.67597
0.557042	0.425655	8.85929	0.738358	0.161442	9.40839	0.308857	-0.0522495	10.1132	0.451156	-0.0103143	9.42586	0.348738	-0.183608	10.2008	0.384576	0.230279	9.60026	0.788515	0.350344	9.03709	0.351788	-0.197698	9.92246	0.149508	-0.160297	8.79695	0.19164	-0.112949	8.06633	0.319826	-0.267484	8.69651	0.180008	-0.231802	9.78282	0.359624	0.679018	10.5667	0.343462	0.0949432	8.48945	0.286601	-0.131913	9.71121
0.61568	0.416207	8.90985	0.791762	0.150224	9.36755	0.369179	-0.0503203	10.1526	0.501495	-0.0148587	9.48072	0.375072	-0.189967	10.2593	0.439666	0.231572	9.61265	0.836738	0.339648	9.05395	0.377906	-0.206149	9.95647	0.177535	-0.165755	8.77495	0.213521	-0.116402	8.11788	0.36283	-0.2771	8.71199	0.205669	-0.233788	9.83077	0.415484	0.672972	10.5213	0.403033	0.0942338	8.42674	0.316257	-0.138673	9.73252
0.673316	0.408367	8.95116	0.829479	0.142499	9.29648	0.427812	-0.0517393	10.1834	0.553347	-0.0195953	9.52603	0.403788	-0.188159	10.3055	0.492598	0.231422	9.61457	0.891185	0.341606	9.05391	0.404699	-0.210406	9.98138	0.204645	-0.168984	8.75435	0.236001	-0.117961	8.16268	0.407988	-0.286642	8.72279	0.231566	-0.23547	9.86748	0.459607	0.666919	10.4529	0.470832	0.0912472	8.34865	0.318671	-0.128595	9.76624
0.73174	0.396732	8.9801	0.881359	0.144303	9.22556	0.486237	-0.0544692	10.2066	0.604028	-0.0262138	9.56091	0.430437	-0.196162	10.3379	0.546754	0.23186	9.60833	0.940978	0.328005	9.04596	0.430875	-0.218165	9.99348	0.229453	-0.173527	8.72691	0.257867	-0.123473	8.19996	0.45305	-0.293362	8.72804	0.256881	-0.239654	9.89043	0.526892	0.670267	10.3721	0.518184	0.0845682	8.26698	0.386734	-0.104453	9.77811
0.78885	0.387221	8.99738	0.917989	0.142433	9.1185	0.544539	-0.0575517	10.2185	0.656602	-0.0333132	9.58329	0.458197	-0.195933	10.3561	0.598172	0.233021	9.59697	0.995989	0.32693	9.02663	0.457733	-0.221135	9.99592	0.253843	-0.175125	8.69587	0.280646	-0.126274	8.22513	0.499741	-0.299338	8.7247	0.283166	-0.239614	9.90347	0.568623	0.662866	10.2973	0.581595	0.077978	8.16775	0.426666	-0.142343	9.70733
0.845117	0.374795	9.00325	0.952565	0.130999	9.01321	0.600647	-0.0638899	10.2226	0.707322	-0.0407732	9.59643	0.48378	-0.204649	10.36	0.648819	0.23016	9.57941	1.04321	0.313403	9.00191	0.481552	-0.22929	9.98265	0.276199	-0.176765	8.65612	0.302413	-0.131528	8.23615	0.547	-0.302618	8.71032	0.308399	-0.243949	9.90139	0.637162	0.659034	10.217	0.626982	0.0769966	8.05786	0.457132	-0.173849	9.64007
0.89798	0.366587	9.00191	0.994929	0.117703	8.91249	0.655903	-0.0685997	10.2129	0.759502	-0.0493296	9.59706	0.51048	-0.204957	10.352	0.698664	0.231048	9.55574	1.09749	0.307745	8.96136	0.506003	-0.231237	9.96327	0.297987	-0.177576	8.60539	0.324152	-0.135085	8.23989	0.594752	-0.304988	8.68927	0.334033	-0.244499	9.88974	0.678236	0.664576	10.1194	0.683332	0.0747636	7.9336	0.487527	-0.170099	9.57772
0.950971	0.354782	8.9897	1.0253	0.119304	8.7864	0.708588	-0.0770818	10.1912	0.809167	-0.0563921	9.58486	0.534569	-0.213671	10.3311	0.747275	0.226791	9.52572	1.14358	0.295557	8.91172	0.531094	-0.235717	9.93549	0.318598	-0.176125	8.5445	0.345761	-0.137943	8.23576	0.642694	-0.306446	8.65875	0.358282	-0.246452	9.86479	0.734985	0.649024	9.9818	0.735491	0.0723921	7.80809	0.519301	-0.163196	9.5073
1.00086	0.347372	8.96222	1.05919	0.1249	8.65432	0.760446	-0.0826427	10.1598	0.859381	-0.064615	9.55947	0.558669	-0.214521	10.3	0.795504	0.228355	9.48517	1.19016	0.286249	8.86083	0.556024	-0.235076	9.8986	0.338353	-0.175428	8.47384	0.367227	-0.142668	8.22399	0.690479	-0.303798	8.62026	0.382223	-0.247133	9.82873	0.778204	0.647119	9.83499	0.781502	0.0704028	7.67423	0.544496	-0.175715	9.41273
1.04844	0.335964	8.92889	1.09115	0.117933	8.49863	0.808187	-0.0924369	10.1188	0.906908	-0.0698722	9.52144	0.580635	-0.222256	10.2599	0.841473	0.22401	9.43299	1.23767	0.275255	8.79837	0.578062	-0.23794	9.8482	0.357262	-0.171979	8.39601	0.388491	-0.14392	8.20272	0.734174	-0.303441	8.57041	0.405481	-0.247176	9.78119	0.825453	0.638678	9.67676	0.829889	0.0654508	7.52382	0.568335	-0.187166	9.30879
1.09332	0.329683	8.8839	1.11498	0.107349	8.33303	0.856045	-0.0981304	10.0699	0.953008	-0.0775052	9.47307	0.602376	-0.222234	10.2081	0.887594	0.224247	9.37111	1.27931	0.259312	8.72959	0.600334	-0.235947	9.78854	0.374515	-0.168658	8.30543	0.407969	-0.147704	8.16927	0.779313	-0.300126	8.51278	0.427556	-0.247082	9.72073	0.876208	0.623236	9.52303	0.865001	0.0593408	7.36169	0.591518	-0.1909	9.19304
1.13469	0.319217	8.83138	1.14224	0.103712	8.1655	0.899931	-0.107297	10.0142	0.997219	-0.0803647	9.41057	0.622013	-0.228903	10.1476	0.930709	0.218065	9.30139	1.32337	0.248117	8.65741	0.621141	-0.236103	9.71708	0.390265	-0.164352	8.20698	0.427228	-0.147587	8.1294	0.820412	-0.294462	8.44548	0.448833	-0.245882	9.64727	0.911842	0.624111	9.36131	0.905333	0.0548988	7.18225	0.609518	-0.189535	9.06554
1.17434	0.314976	8.76414	1.16765	0.103407	7.98252	0.943719	-0.110648	9.94793	1.03793	-0.0848713	9.33661	0.641792	-0.228758	10.0785	0.972277	0.216766	9.22614	1.35835	0.231627	8.58271	0.641117	-0.2323	9.6344	0.404244	-0.159361	8.09794	0.445563	-0.148307	8.08209	0.858365	-0.292051	8.37117	0.469378	-0.244326	9.56195	0.958775	0.611293	9.18527	0.93984	0.0537668	6.99041	0.626324	-0.190367	8.92857
1.20971	0.306444	8.68555	1.18886	0.0976278	7.79089	0.984057	-0.117593	9.86814	1.07767	-0.0850739	9.25038	0.659413	-0.233632	9.9956	1.01188	0.210037	9.13906	1.39768	0.221738	8.50563	0.659564	-0.230048	9.53917	0.415979	-0.154569	7.97808	0.463666	-0.148339	8.02938	0.896065	-0.285119	8.28927	0.488868	-0.242584	9.46305	0.982748	0.59796	8.97837	0.974268	0.0496535	6.7941	0.640117	-0.19193	8.77878
1.24303	0.304292	8.60238	1.21417	0.0842687	7.58099	1.0247	-0.118066	9.78031	1.11249	-0.0868752	9.1507	0.676666	-0.231926	9.89958	1.05111	0.208195	9.04322	1.42769	0.205349	8.4234	0.677549	-0.224703	9.43444	0.426016	-0.148201	7.84865	0.481463	-0.146557	7.96715	0.929614	-0.27704	8.19796	0.50716	-0.240277	9.34804	1.02364	0.587689	8.74738	1.00231	0.0453922	6.58806	0.651149	-0.19183	8.61787
1.27247	0.296899	8.5086	1.22485	0.0846654	7.35928	1.06186	-0.122848	9.6839	1.14516	-0.084847	9.04002	0.691893	-0.234934	9.79432	1.08788	0.200644	8.94034	1.46346	0.195817	8.33374	0.693944	-0.219959	9.31547	0.434268	-0.142566	7.71169	0.497802	-0.146759	7.88981	0.959935	-0.270798	8.09613	0.524723	-0.237008	9.2187	1.04185	0.569138	8.50521	1.02093	0.0406184	6.37053	0.660497	-0.188844	8.44881
1.29787	0.29482	8.40226	1.23513	0.0850518	7.1268	1.09922	-0.121688	9.5762	1.17252	-0.0832203	8.91699	0.707032	-0.23225	9.67774	1.12071	0.19724	8.82425	1.48847	0.180965	8.24189	0.709353	-0.213782	9.18346	0.441505	-0.135302	7.56619	0.513632	-0.142968	7.80502	0.988588	-0.260123	7.98412	0.540863	-0.234726	9.07404	1.07496	0.552404	8.25553	1.03875	0.0350011	6.12851	0.666909	-0.185747	8.26903
1.31967	0.287609	8.28828	1.24946	0.0726513	6.88536	1.13331	-0.124375	9.45727	1.1978	-0.0791461	8.77922	0.720447	-0.233037	9.54709	1.15263	0.189524	8.69752	1.51952	0.172213	8.14507	0.723447	-0.207566	9.03796	0.447486	-0.129282	7.40961	0.527969	-0.141478	7.71219	1.01185	-0.249864	7.86184	0.556043	-0.229469	8.91441	1.09291	0.541012	8.00828	1.05375	0.0291302	5.87564	0.671909	-0.181993	8.08004
1.33913	0.287743	8.16548	1.25101	0.0590045	6.63924	1.16621	-0.12101	9.33061	1.21744	-0.0745943	8.62929	0.733133	-0.228736	9.40457	1.18166	0.187173	8.56257	1.53928	0.158959	8.04104	0.735997	-0.200449	8.87818	0.45285	-0.122609	7.2463	0.542111	-0.138176	7.61071	1.03036	-0.239884	7.72879	0.569431	-0.226708	8.73963	1.11286	0.518679	7.74563	1.06081	0.0337419	5.60876	0.675216	-0.176731	7.88001
1.35415	0.282416	8.02912	1.26384	0.0561438	6.37894	1.19617	-0.121071	9.19753	1.2337	-0.0678693	8.4649	0.744359	-0.227583	9.25257	1.20721	0.180307	8.41805	1.56559	0.151829	7.93098	0.746941	-0.193602	8.70263	0.458022	-0.115425	7.07577	0.555024	-0.135425	7.50071	1.04564	-0.227236	7.58427	0.581911	-0.220538	8.54956	1.12371	0.500259	7.45343	1.06103	0.0340372	5.33597	0.676979	-0.171358	7.6694
1.36748	0.282786	7.88503	1.2585	0.061806	6.10595	1.22533	-0.116411	9.05206	1.24554	-0.0601949	8.28992	0.754719	-0.222039	9.08924	1.23112	0.177234	8.26557	1.579	0.142369	7.81262	0.756075	-0.186083	8.51172	0.462705	-0.109751	6.89507	0.566547	-0.133536	7.37926	1.05599	-0.214607	7.42984	0.592157	-0.215823	8.34195	1.12619	0.477897	7.1346	1.05249	0.0187519	5.02571	0.677034	-0.164162	7.4505
1.37652	0.278358	7.73621	1.24505	0.0537475	5.82294	1.25116	-0.114901	8.89388	1.2536	-0.0510762	8.10347	0.763724	-0.218489	8.91439	1.25159	0.170915	8.10377	1.60457	0.135481	7.68953	0.763375	-0.178569	8.30594	0.467396	-0.101657	6.70649	0.576638	-0.12895	7.24601	1.06241	-0.201692	7.26048	0.600644	-0.209517	8.1205	1.12822	0.445784	6.80044	1.04368	0.0136609	4.72691	0.675861	-0.157369	7.22381
1.38638	0.280877	7.57215	1.23878	0.0351936	5.53248	1.27573	-0.109232	8.72851	1.25773	-0.0417489	7.90428	0.77135	-0.211297	8.72486	1.26941	0.16721	7.93283	1.61869	0.130799	7.55624	0.767955	-0.170644	8.08128	0.471129	-0.0955681	6.51053	0.584997	-0.12649	7.10103	1.0651	-0.187491	7.08209	0.607021	-0.202148	7.88148	1.12507	0.423872	6.46504	1.02182	0.024328	4.40599	0.673018	-0.149193	6.98607
1.39166	0.275439	7.39638	1.21169	0.0293588	5.2412	1.29653	-0.105833	8.55565	1.25848	-0.0309086	7.69306	0.777534	-0.205691	8.52216	1.28341	0.161426	7.75059	1.63495	0.127532	7.41331	0.770407	-0.162953	7.84153	0.474446	-0.0883283	6.30622	0.5924	-0.121442	6.94948	1.0651	-0.171626	6.8907	0.610881	-0.195756	7.62404	1.11826	0.395454	6.12484	0.991779	0.0283553	4.05495	0.668609	-0.140459	6.74117
1.39576	0.274211	7.21251	1.18905	0.033525	4.94594	1.31504	-0.0998266	8.36963	1.25514	-0.0203023	7.47091	0.782134	-0.197268	8.30438	1.29522	0.156932	7.5593	1.64435	0.127465	7.25942	0.770191	-0.154095	7.58752	0.476747	-0.0805741	6.09176	0.598091	-0.1181	6.78886	1.06054	-0.15405	6.69174	0.612504	-0.185863	7.35216	1.09633	0.369427	5.75827	0.948435	0.0256523	3.6943	0.662231	-0.131213	6.48846
1.3949	0.268542	7.02079	1.15753	0.0302391	4.64029	1.33013	-0.0954794	8.17015	1.24868	-0.00858929	7.23837	0.784795	-0.189941	8.07176	1.30156	0.15226	7.35836	1.64911	0.124178	7.09537	0.76718	-0.145423	7.31386	0.477452	-0.0740962	5.86869	0.602335	-0.113513	6.61434	1.05281	-0.135889	6.48172	0.610974	-0.177653	7.05908	1.07248	0.345558	5.3521	0.886873	0.0278014	3.33993	0.654011	-0.12147	6.22375
1.39285	0.266296	6.82047	1.11507	0.0164647	4.32987	1.342	-0.0897975	7.96224	1.23795	0.00274107	6.99228	0.785367	-0.180509	7.8235	1.30604	0.146659	7.14835	1.66136	0.124885	6.91882	0.760868	-0.135359	7.02315	0.476706	-0.066153	5.63654	0.604326	-0.107381	6.42523	1.0415	-0.113335	6.25631	0.606848	-0.166474	6.74635	1.03532	0.314959	4.93788	0.814821	0.029307	3.0081	0.642898	-0.111664	5.94841
1.38492	0.255701	6.61336	1.07023	0.00389293	4.01147	1.35074	-0.0844619	7.74152	1.2246	0.0139068	6.73366	0.78338	-0.17162	7.55912	1.30571	0.143337	6.92878	1.66384	0.123625	6.73444	0.751426	-0.125157	6.71754	0.473334	-0.0595798	5.39236	0.603794	-0.101719	6.22209	1.024	-0.0900336	6.01909	0.598645	-0.156025	6.41598	0.992232	0.293486	4.51747	0.727352	0.0285795	2.6466	0.628935	-0.101965	5.66005
1.37575	0.254441	6.38806	0.988639	0.00314822	3.67162	1.35527	-0.0790707	7.51231	1.20602	0.0259246	6.46441	0.778868	-0.16152	7.27687	1.30233	0.137962	6.69718	1.66395	0.127002	6.53988	0.737927	-0.11323	6.38765	0.467451	-0.0522702	5.13844	0.601297	-0.0940622	6.00882	1.00298	-0.0666117	5.76929	0.587394	-0.144079	6.06578	0.946223	0.273675	4.07254	0.629355	0.0348316	2.26033	0.612476	-0.0915379	5.36227
1.35894	0.250541	6.15375	0.906918	0.00676953	3.33771	1.35695	-0.0730981	7.27089	1.1853	0.0359192	6.18307	0.771241	-0.150839	6.97507	1.29349	0.136088	6.45318	1.66004	0.124088	6.32698	0.720247	-0.100789	6.03327	0.458728	-0.045302	4.87537	0.596098	-0.0884157	5.78282	0.978085	-0.0399477	5.50763	0.572142	-0.131981	5.69428	0.886645	0.250464	3.64051	0.516783	0.0483477	2.02325	0.592276	-0.0813388	5.05225
1.34053	0.251113	5.91423	0.821857	0.00536191	3.02071	1.35362	-0.0676724	7.01669	1.15924	0.0454181	5.88513	0.75907	-0.13913	6.64858	1.28066	0.129754	6.19804	1.6556	0.128083	6.10022	0.697057	-0.0861454	5.65309	0.446942	-0.0383797	4.59897	0.588453	-0.0812204	5.5423	0.946392	-0.015861	5.23408	0.55281	-0.119133	5.30493	0.82555	0.2312	3.20662	0.44099	0.0339184	1.8381	0.569343	-0.0707919	4.72946
1.31348	0.244616	5.66416	0.739185	0.0145508	2.74299	1.34699	-0.0614296	6.74883	1.12963	0.0495248	5.5722	0.741382	-0.125232	6.29011	1.26374	0.128621	5.93295	1.63715	0.125945	5.86183	0.666109	-0.0693599	5.23848	0.431798	-0.0310929	4.3098	0.577044	-0.0749162	5.28371	0.911194	0.00516797	4.94461	0.529837	-0.106432	4.89727	0.751989	0.220506	2.73292	0.363885	0.021743	1.68776	0.542343	-0.0615189	4.3977
1.28454	0.242434	5.40313	0.669774	0.02805	2.49785	1.33446	-0.0561179	6.46953	1.09483	0.0551603	5.24452	0.715463	-0.108929	5.88404	1.24057	0.121782	5.65664	1.60851	0.130131	5.60251	0.624774	-0.0473267	4.78006	0.412892	-0.0233415	4.00769	0.562132	-0.0683649	5.00985	0.871276	0.0283953	4.64259	0.50348	-0.0926987	4.47201	0.656727	0.203923	2.26859	0.301806	0.0436231	1.55972	0.51046	-0.0518885	4.0515
1.24458	0.234525	5.13553	0.590427	0.0350803	2.21905	1.31761	-0.0498735	6.17612	1.05498	0.0598506	4.89838	0.680904	-0.0886715	5.43569	1.21431	0.122046	5.36585	1.54891	0.127069	5.31886	0.567183	-0.0218604	4.28747	0.389885	-0.0143649	3.69256	0.543716	-0.0610868	4.71777	0.82431	0.0466553	4.32687	0.472688	-0.0788267	4.02537	0.509538	0.202839	1.95698	0.33948	0.052273	1.38458	0.471287	-0.0431576	3.68728
1.20112	0.229495	4.85826	0.523617	0.047916	1.95427	1.29316	-0.0455051	5.86641	1.01054	0.0684544	4.53667	0.631735	-0.0670199	4.95775	1.17885	0.117323	5.0589	1.53231	0.119078	5.02104	0.485629	-0.00247318	3.75761	0.36043	-0.00577082	3.3608	0.521007	-0.0551285	4.4019	0.775589	0.0641051	3.99637	0.438783	-0.0640803	3.56865	0.439335	0.165423	1.72865	0.342188	0.0493899	1.25599	0.425464	-0.0318033	3.31177
1.1492	0.219977	4.56674	0.472461	0.0574803	1.75396	1.26399	-0.0413971	5.54486	0.960054	0.0712371	4.15694	0.56831	-0.0425211	4.46073	1.13716	0.118143	4.7286	1.45942	0.120903	4.68033	0.401058	-0.00975047	3.21258	0.323765	0.00551233	3.01447	0.494352	-0.0469664	4.0697	0.722549	0.0814555	3.65089	0.39991	-0.0475129	3.09609	0.350575	0.156303	1.59898	0.323487	0.0415609	1.13251	0.370171	-0.0205775	2.92716
1.0975	0.216428	4.26691	0.432686	0.0642685	1.59015	1.22663	-0.0380799	5.20741	0.905166	0.075848	3.75809	0.490218	-0.0260262	3.96364	1.07982	0.113773	4.38132	1.38716	0.117159	4.33556	0.335554	-0.0522662	2.7649	0.282038	0.01577	2.66043	0.46136	-0.0396438	3.70773	0.663951	0.0957897	3.29159	0.351152	-0.0334037	2.61535	0.271519	0.183752	1.49203	0.312719	0.0342106	1.01204	0.308581	-0.0233753	2.54452
1.03762	0.208562	3.95795	0.405201	0.0638153	1.41729	1.18402	-0.0347355	4.8532	0.842583	0.0815503	3.33321	0.417875	-0.0158279	3.5299	1.01662	0.116383	4.01927	1.31	0.104046	3.97554	0.26937	-0.0491271	2.51856	0.230708	0.0152113	2.33657	0.421227	-0.0303518	3.3102	0.599583	0.108753	2.91416	0.294141	-0.020352	2.17113	0.301634	0.18547	1.31226	0.300767	0.0282842	0.918764	0.245693	-0.0337595	2.24954
0.974635	0.205626	3.63808	0.394233	0.0522534	1.22839	1.13181	-0.0317249	4.48077	0.768821	0.0937007	2.87561	0.349961	-0.0107673	3.18751	0.933522	0.116599	3.64328	1.21808	0.101946	3.59341	0.234025	-0.00236393	2.39689	0.179732	0.0180619	2.06404	0.371791	-0.0235943	2.88821	0.527137	0.123779	2.53185	0.230064	-0.0129319	1.80631	0.341519	0.169439	1.09696	0.300842	0.0234225	0.827159	0.194045	-0.0281844	2.1094
0.895719	0.199497	3.31087	0.361403	0.0424078	1.06591	1.07263	-0.0306403	4.09322	0.665119	0.102274	2.39098	0.309033	0.000267915	2.9291	0.843297	0.110953	3.282	1.08726	0.0964884	3.18209	0.223466	0.0333984	2.20974	0.135341	0.0202189	1.82234	0.314156	-0.0165195	2.46863	0.441419	0.137801	2.14256	0.1767	0.000676552	1.54369	0.347563	0.153536	0.891429	0.292368	0.0283619	0.748894	0.154783	-0.00430035	2.00119
0.80725	0.179386	2.97214	0.324503	0.0438904	0.929541	1.00605	-0.027017	3.6839	0.535035	0.106388	1.94409	0.283029	0.0121594	2.72302	0.736895	0.110805	2.96553	0.921629	0.0932007	2.76625	0.221938	0.0464991	1.95323	0.10323	0.0223163	1.62645	0.249252	-0.00882128	2.09365	0.353665	0.154804	1.7642	0.139858	0.0177394	1.36593	0.332015	0.143286	0.777618	0.27848	0.0343729	0.670549	0.15175	0.00516934	1.7934
0.704158	0.117639	2.60018	0.289926	0.0455295	0.805452	0.926347	-0.0236485	3.24405	0.399989	0.0993821	1.61224	0.266954	0.0244845	2.48671	0.649508	0.119297	2.63624	0.751557	0.100435	2.38435	0.213167	0.0416513	1.74246	0.0867093	0.0276316	1.47256	0.176972	-0.024737	1.83157	0.261512	0.167896	1.45563	0.115504	0.0306087	1.23332	0.317325	0.137681	0.7147	0.269367	0.0316206	0.595864	0.158406	0.00780691	1.5481
0.616028	0.0452855	2.2117	0.255064	0.0362786	0.691226	0.821256	-0.0261855	2.77603	0.283855	0.0904665	1.41706	0.254311	0.0229312	2.24217	0.58241	0.116677	2.28572	0.604215	0.096538	2.11409	0.197652	0.0333696	1.60025	0.078356	0.0326209	1.32177	0.11284	-0.0162008	1.74756	0.170788	0.162515	1.28389	0.0964814	0.0393869	1.11669	0.304585	0.132028	0.636045	0.261941	0.025595	0.538691	0.152721	0.00784219	1.35848
0.549014	0.0138784	1.98007	0.238108	0.0251896	0.581633	0.701972	-0.0484652	2.30772	0.214889	0.0937557	1.29791	0.243199	0.0181401	2.0296	0.50977	0.112115	1.98212	0.524587	0.10265	1.97528	0.1812	0.0298995	1.46502	0.0774981	0.0350146	1.16626	0.0985101	0.00908149	1.64617	0.0887836	0.144489	1.2463	0.0873855	0.0435673	0.98376	0.272982	0.119337	0.573825	0.252378	0.0254201	0.480846	0.137948	0.00721033	1.23055
0.458401	0.0776429	1.96814	0.200835	0.0252739	0.494409	0.593189	-0.0610954	1.87912	0.182769	0.116369	1.16876	0.225044	0.012287	1.84014	0.421173	0.113342	1.75362	0.40943	0.130715	1.89825	0.167544	0.0312127	1.30971	0.0757831	0.0319303	1.03884	0.110057	0.0188807	1.44447	0.0649252	0.120034	1.12796	0.0835543	0.0401347	0.838351	0.235832	0.109222	0.492196	0.246568	0.0320303	0.428178	0.123267	0.00820523	1.11113
0.351524	0.142698	1.89974	0.167021	0.029989	0.418287	0.51082	-0.0599426	1.55548	0.210498	0.118184	0.960339	0.207801	0.0126024	1.6639	0.372389	0.101608	1.54419	0.352731	0.128767	1.70799	0.157899	0.0346795	1.15065	0.0693857	0.0302717	0.930481	0.113059	0.00892674	1.24689	0.0766818	0.104817	0.946643	0.0803015	0.0319886	0.698679	0.209704	0.101414	0.394803	0.233642	0.0349315	0.371901	0.111089	0.0106353	0.989509
0.344609	0.156827	1.66008	0.144184	0.0256618	0.347808	0.415432	-0.0346831	1.37917	0.232882	0.101725	0.743943	0.192123	0.0120062	1.4789	0.331398	0.0863185	1.34729	0.329819	0.0785002	1.36333	0.148358	0.0394973	0.99647	0.0626493	0.0295564	0.823697	0.105182	-0.000427451	1.0973	0.0965329	0.08864	0.793011	0.0788322	0.0269581	0.575736	0.187529	0.0881967	0.329108	0.210776	0.0285236	0.313847	0.098844	0.0157056	0.870728
0.35884	0.132322	1.36518	0.121048	0.0126686	0.291548	0.32072	0.0115204	1.27867	0.229743	0.0906198	0.603428	0.17982	0.0151087	1.28499	0.277525	0.0770751	1.19829	0.316826	0.0523633	0.997827	0.138089	0.0435236	0.847536	0.059355	0.0294128	0.717413	0.091645	-0.00680755	0.993904	0.0946414	0.0758887	0.69166	0.0748503	0.0222642	0.475784	0.170213	0.08339	0.289741	0.185535	0.0206316	0.260314	0.0879483	0.0212899	0.747993
0.360554	0.1074	1.11824	0.117649	0.0116303	0.251471	0.289523	0.0347343	1.12817	0.201129	0.0846563	0.52435	0.167692	0.0128732	1.08819	0.257794	0.0635275	1.07055	0.281028	0.0284337	0.756662	0.126716	0.0454455	0.708044	0.0581112	0.0284625	0.610815	0.0722285	-0.00770375	0.915777	0.0815218	0.0679865	0.623765	0.069366	0.0195552	0.392167	0.161963	0.0793832	0.263225	0.171818	0.0200778	0.216365	0.0788989	0.0252356	0.635509
0.330982	0.0838213	0.939311	0.0983758	0.0147581	0.220877	0.27429	0.0344045	0.929017	0.176246	0.073753	0.461281	0.152911	0.0148147	0.906223	0.247135	0.0508261	0.93166	0.247769	0.0222104	0.614394	0.112325	0.0412705	0.586461	0.059248	0.0266222	0.505537	0.0572964	-0.00309906	0.832531	0.0792418	0.0588561	0.557901	0.0628338	0.0178466	0.322526	0.147309	0.0748249	0.246173	0.159589	0.0258022	0.188327	0.0701742	0.0275355	0.538927
0.299312	0.0644254	0.798162	0.0913921	0.015969	0.198459	0.252559	0.0221111	0.749354	0.154131	0.0616032	0.409807	0.13368	0.0138733	0.744636	0.235605	0.0436684	0.785869	0.20478	0.0238495	0.488795	0.0972805	0.0361609	0.480229	0.0601592	0.0256791	0.415737	0.0492465	0.00122892	0.737162	0.085075	0.0515306	0.486072	0.0555458	0.0169939	0.264784	0.1423	0.0726436	0.219969	0.155892	0.0288946	0.155443	0.0630661	0.0266594	0.453333
0.26319	0.0479017	0.674815	0.0975508	0.0147269	0.178936	0.22787	0.0152105	0.607485	0.137594	0.0513161	0.364283	0.11058	0.0149357	0.603398	0.211415	0.0389462	0.677133	0.17494	0.0231926	0.347165	0.0823732	0.0278487	0.378327	0.0593118	0.0242156	0.340104	0.0447779	0.00458782	0.63277	0.0962303	0.0440376	0.414149	0.0472354	0.0148972	0.218467	0.133684	0.0685923	0.186259	0.14781	0.0258875	0.128266	0.0578215	0.0259411	0.381397
0.236325	0.0330917	0.55735	0.0889453	0.0141621	0.158488	0.20526	0.00786067	0.482052	0.129117	0.0412412	0.317868	0.0872304	0.00952261	0.476362	0.191147	0.0314101	0.597619	0.140439	0.0222688	0.239746	0.0688612	0.0223694	0.282447	0.0594784	0.0210544	0.27132	0.0404602	0.00669969	0.52942	0.11218	0.035394	0.340172	0.0397545	0.0125182	0.182308	0.126075	0.0611757	0.161492	0.141641	0.0206926	0.109708	0.054563	0.0225339	0.320826
0.205981	0.0173631	0.457423	0.093547	0.0217713	0.142719	0.183373	0.00254462	0.370797	0.128467	0.0345719	0.272545	0.0668499	0.00678817	0.362789	0.164383	0.0255224	0.521016	0.11367	0.0171359	0.16915	0.0566053	0.0164883	0.209053	0.057835	0.0165081	0.206588	0.0400761	0.00748	0.42851	0.128412	0.0273134	0.265624	0.033376	0.00979555	0.151848	0.125722	0.062997	0.155731	0.140177	0.0180808	0.102344	0.0522668	0.0188993	0.270799
0.18174	-0.000964414	0.365815	0.0856945	0.0186522	0.125164	0.15683	-0.00344128	0.276308	0.129467	0.027657	0.227271	0.0478143	-0.000498475	0.261809	0.140922	0.0167802	0.438756	0.0906598	0.0145899	0.112634	0.0467084	0.00959626	0.153871	0.04983	0.0122021	0.151013	0.0462144	0.0020831	0.327914	0.139836	0.0202178	0.193256	0.0278741	0.00704225	0.126658	0.127714	0.0636499	0.157517	0.138261	0.0194383	0.0988285	0.0498101	0.0145801	0.218998
0.159013	-0.0128513	0.285852	0.0839862	0.0134244	0.112261	0.131554	-0.00460009	0.195584	0.125909	0.0228901	0.182412	0.0305601	-0.0042924	0.174356	0.119598	0.00977186	0.364824	0.061404	0.00578204	0.0620764	0.0337074	0.000903614	0.0932724	0.0383689	0.00695741	0.0974797	0.0493637	-0.00229184	0.237567	0.134943	0.0128031	0.127155	0.0229672	0.00559147	0.101747	0.127912	0.0630196	0.154829	0.145212	0.021598	0.0909452	0.0453269	0.00917907	0.166474
0.148167	-0.0248443	0.212423	0.0890978	0.0144114	0.102914	0.101078	-0.00696812	0.124535	0.115968	0.0161163	0.140136	0.0144666	-0.011575	0.105231	0.0915462	-0.000352979	0.269828	0.0131128	-0.000990494	0.0142296	0.0141361	0.00175924	0.0298178	0.0221066	0.00113319	0.0383828	0.0433486	-0.00367356	0.154924	0.0913656	0.0032722	0.0612108	0.0171872	0.00179596	0.0752373	0.126297	0.064552	0.143594	0.135363	0.0249691	0.0884492	0.0371052	0.00323216	0.107828
0.138497	-0.0326644	0.140896	0.0812781	0.0173921	0.0922721	0.0605492	-0.00387178	0.0633843	0.0979298	0.0106753	0.0889899	0.00414097	-0.0104678	0.057835	0.0440126	0.000534574	0.110071	-0.0025893	-0.00022914	-0.00251074	0.0007529	0.000897984	-0.000163208	0.00212517	-0.000529471	0.00148981	0.0288575	-0.00301063	0.0744777	0.0118359	-0.00100655	0.00454044	0.0105171	0.000510338	0.0448198	0.122599	0.0615888	0.12543	0.14054	0.0186637	0.0735772	0.0221014	-0.00146129	0.0484868

## Sheet: Mass
Horse	Mass				Right higher				Left higher
	355				-12.28				3.96
	536				-1.85				1.61
	567				-1.78				8.39
	498				-1.51				8.28
	484				-7.86				5.59
	584				-3.09				1.65
	549				-8.12				5.38
	640				-3.03				4.28
	541				-10.57				1.75
	540				-4.82				4.56
	449				-4.74				5.26
	424				-2.62				6.96
	525				-4.29
	572				-2.05
	438				-3.67
	670
	578
	591
	514
	574
	597
	557
	635
	690
	616
	568
	641
	502
	690
	620
	492
	653
	593
	590
	479
	493
